# Supplementary material for: A look at the performance of barrel and wedge assembly in cable bolts applications
Source: Sci Rep. 2024 Feb 23;14:4423. doi: 10.1038/s41598-024-54999-6 (PMC10884031; doi:10.1038/s41598-024-54999-6)
Supplement: Supplementary file 1 — Supplementary Information. [file 41598_2024_54999_MOESM1_ESM.xlsx]

## Sheet: Sheet1
1. M - SS						2. M - IDS						3. M-IDS						M -SS				4. M - 10S						5. M - 9S						6. M - Gol						7. M - 12S						8. M - 10S
0	1965.85	1.96585	0.305	9.12716		0	0	0	0.1413	2.3871		0	-1404.18	1.40418	0.01	2.10627		0	0	0		0	982.93	0.98293	0.28	2.80836		0	421.25	0.42125	0.03	1.40418		0	0	0	0.1	3.51045		0	-2106.27	2.10627	0.01	3.51045		0	702.09	0.70209	0.01
0.002	2527.52	2.52752	0.634	13.9014		0.0015	0	0	0.4255	5.75713		0.01	-1404.18	1.40418	0.01	1.40418		2.14	-43810.4	43.8104		0.02	1404.18	1.40418	0.61	4.35295		0.01	561.67	0.56167	0.07	2.10627		0.01	-1825.43	1.82543	0.1	3.22961		0.01	-1965.85	1.96585	0.01	3.51045		0.01	1263.76	1.26376	0.01
0.006	3089.19	3.08919	0.717	15.0247		0.0015	-140.418	-0.140418	0.4316	4.49337		0.01	-1404.18	1.40418	0.02	2.10627		2.13	-43810.4	43.8104		0.05	1685.01	1.68501	0.76	4.91463		0.01	702.09	0.70209	0.13	2.66794		0.08	-4493.37	4.49337	0.1	3.22961		0.01	-1965.85	1.96585	0.02	5.05504		0.01	1263.76	1.26376	0.02
0.012	4072.12	4.07212	0.732	14.8843		0.003	280.836	0.280836	0.427	3.9317		0.01	-1404.18	1.40418	0.02	2.66794		2.13	-44091.2	44.0912		0.08	1825.43	1.82543	0.82	4.91463		0.02	702.09	0.70209	0.13	2.80836		0.11	-3931.7	3.9317	0.29	6.03797		0.01	-2387.1	2.3871	0.02	4.77421		0.01	1263.76	1.26376	0.02
0.029	5055.04	5.05504	0.734	14.7439		0.003	0	0	0.424	3.51045		0.01	-1263.76	1.26376	0.02	2.10627		2.13	-43950.8	43.9508		0.11	1965.85	1.96585	0.82	4.77421		0.02	842.51	0.84251	0.26	3.79128		0.1	-3791.28	3.79128	0.29	5.61672		0.01	-2387.1	2.3871	0.02	5.19546		0.01	1404.18	1.40418	0.02
0.071	5897.55	5.89755	0.734	14.463		0.0076	421.254	0.421254	0.5015	7.02089		0.01	-1263.76	1.26376	0.03	2.10627		2.13	-44091.2	44.0912		0.15	2106.27	2.10627	0.95	5.89755		0.02	982.93	0.98293	0.53	4.49337		0.1	-3650.86	3.65086	0.29	5.89755		0.01	-2387.1	2.3871	0.03	6.17839		0.01	1263.76	1.26376	0.02
0.123	6599.64	6.59964	0.755	15.8672		0.0319	842.507	0.842507	0.6291	8.70591		0.01	-1404.18	1.40418	0.03	2.52752		2.13	-43810.4	43.8104		0.18	2246.69	2.24669	1.12	6.45922		0.02	1123.34	1.12334	0.71	4.77421		0.1	-3510.45	3.51045	0.29	5.4763		0.01	-3370.03	3.37003	0.02	6.17839		0.01	1263.76	1.26376	0.02
0.187	7442.15	7.44215	0.786	16.8501		0.0745	1123.34	1.12334	0.7249	10.5313		0.01	-1404.18	1.40418	0.03	1.96585		2.13	-43810.4	43.8104		0.21	2527.52	2.52752	1.28	7.44215		0.03	1263.76	1.26376	0.71	4.63379		0.1	-3791.28	3.79128	0.29	5.61672		0.01	-3510.45	3.51045	0.04	7.58257		0.01	1263.76	1.26376	0.02
0.246	8425.07	8.42507	0.818	17.5522		0.114	1685.01	1.68501	0.8191	11.7951		0.01	-1404.18	1.40418	0.03	2.52752		2.13	-43810.4	43.8104		0.25	2667.94	2.66794	1.37	8.00382		0.03	1263.76	1.26376	0.86	5.4763		0.1	-3650.86	3.65086	0.29	5.61672		0.01	-3650.86	3.65086	0.04	7.58257		0.01	1263.76	1.26376	0.02
0.305	9127.16	9.12716	0.845	17.8331		0.1413	2387.1	2.3871	0.8784	13.1993		0.01	-2106.27	2.10627	0.03	2.10627		2.13	-44091.2	44.0912		0.28	2808.36	2.80836	1.52	9.12716		0.03	1404.18	1.40418	1.16	6.45922		0.1	-3510.45	3.51045	0.29	5.89755		0.01	-3510.45	3.51045	0.07	8.70591		0.01	1263.76	1.26376	0.02
0.374	9969.67	9.96967	0.863	17.8331		0.1793	2667.94	2.66794	0.8799	12.3568		0.01	-2246.69	2.24669	0.03	1.96585		2.13	-44091.2	44.0912		0.33	2948.78	2.94878	1.66	9.54842		0.03	1544.6	1.5446	1.41	6.88048		0.1	-3650.86	3.65086	0.29	5.61672		0.01	-3370.03	3.37003	0.08	8.70591		0.01	1404.18	1.40418	0.02
0.426	10952.6	10.9526	0.869	17.4118		0.2173	3229.61	3.22961	0.8829	12.2164		0.01	-2106.27	2.10627	0.03	2.80836		2.13	-44091.2	44.0912		0.37	2948.78	2.94878	1.71	9.12716		0.04	1685.01	1.68501	1.41	6.59964		0.1	-3370.03	3.37003	0.29	5.75713		0.01	-3370.03	3.37003	0.08	8.56549		0.01	1404.18	1.40418	0.02
0.473	11373.8	11.3738	0.872	17.2714		0.2507	3650.86	3.65086	0.8844	11.7951		0.01	-2246.69	2.24669	0.03	1.96585		2.13	-43810.4	43.8104		0.41	3370.03	3.37003	1.71	9.12716		0.04	1825.43	1.82543	1.43	7.16131		0.1	-3370.03	3.37003	0.29	5.61672		0.01	-3650.86	3.65086	0.11	9.54842		0.01	1404.18	1.40418	0.03
0.52	12216.4	12.2164	0.883	18.3947		0.2735	4212.54	4.21254	0.8844	11.7951		0.01	-2387.1	2.3871	0.03	2.66794		2.13	-43810.4	43.8104		0.43	3510.45	3.51045	1.72	9.82925		0.04	1825.43	1.82543	1.65	8.00382		0.1	-3370.03	3.37003	0.45	7.30173		0.01	-3510.45	3.51045	0.12	9.408		0.01	1263.76	1.26376	0.02
0.553	12497.2	12.4972	0.935	19.2372		0.2963	4352.95	4.35295	0.8829	11.7951		0.01	-2106.27	2.10627	0.03	2.10627		2.13	-43950.8	43.9508		0.46	3650.86	3.65086	1.83	10.3909		0.04	1825.43	1.82543	1.88	8.98674		0.1	-3510.45	3.51045	0.45	7.16131		0.01	-3510.45	3.51045	0.2	10.9526		0.01	1263.76	1.26376	0.02
0.577	13058.9	13.0589	0.963	20.3606		0.3207	4633.79	4.63379	0.8814	11.6547		0.01	-1965.85	1.96585	0.03	2.3871		2.13	-44091.2	44.0912		0.5	3931.7	3.9317	1.93	10.8122		0.05	2106.27	2.10627	2.04	9.54842		0.1	-3370.03	3.37003	0.45	7.02089		0.01	-3229.61	3.22961	0.2	10.6718		0.01	1263.76	1.26376	0.02
0.599	13480.1	13.4801	0.988	21.0627		0.348	4914.63	4.91463	0.8844	11.7951		0.01	-1965.85	1.96585	0.03	1.82543		2.13	-43810.4	43.8104		0.54	3791.28	3.79128	2.03	11.5143		0.05	2106.27	2.10627	2.08	8.98674		0.1	-3229.61	3.22961	0.45	7.16131		0.01	-3510.45	3.51045	0.32	12.9184		0.01	1263.76	1.26376	0.02
0.611	13620.5	13.6205	1.009	21.2031		0.3738	5335.88	5.33588	0.8829	12.2164		0.01	-1965.85	1.96585	0.03	2.66794		2.13	-43950.8	43.9508		0.57	3931.7	3.9317	2.11	11.7951		0.06	1965.85	1.96585	2.08	9.26758		0.1	-3370.03	3.37003	0.45	7.02089		0.01	-3370.03	3.37003	0.32	12.6376		0.01	1123.34	1.12334	0.02
0.623	13761	13.761	1.017	20.9223		0.4058	5616.72	5.61672	0.8875	12.2164		0.01	-1404.18	1.40418	0.03	1.96585		2.13	-44091.2	44.0912		0.6	4212.54	4.21254	2.18	12.0759		0.06	2106.27	2.10627	2.21	10.3909		0.1	-3370.03	3.37003	0.45	7.02089		0.01	-3229.61	3.22961	0.47	15.7268		0.01	1263.76	1.26376	0.03
0.634	13901.4	13.9014	1.017	20.501		0.4255	5757.13	5.75713	0.9376	14.6035		0.01	-1404.18	1.40418	0.03	2.3871		2.13	-43810.4	43.8104		0.61	4352.95	4.35295	2.24	12.6376		0.07	2106.27	2.10627	2.41	11.2334		0.1	-3229.61	3.22961	0.45	6.74006		0.01	-3510.45	3.51045	0.47	15.3055		0.01	3229.61	3.22961	0.02
0.643	14322.6	14.3226	1.036	22.0456		0.4377	5757.13	5.75713	1.0486	16.5693		0.01	-1965.85	1.96585	0.03	1.40418		2.13	-43950.8	43.9508		0.62	4493.37	4.49337	2.32	12.9184		0.07	2387.1	2.3871	2.56	12.3568		0.1	-3229.61	3.22961	0.45	7.02089		0.01	-3370.03	3.37003	0.6	18.3947		0.01	1404.18	1.40418	0.03
0.653	14182.2	14.1822	1.097	23.0285		0.4392	5616.72	5.61672	1.1808	19.2373		0.01	-1965.85	1.96585	0.03	2.66794		2.13	-43810.4	43.8104		0.63	4212.54	4.21254	2.39	13.4801		0.08	2387.1	2.3871	2.58	11.7951		0.1	-3229.61	3.22961	0.45	7.02089		0.01	-3370.03	3.37003	0.63	17.6927		0.02	2106.27	2.10627	0.03
0.663	14463	14.463	1.138	24.2923		0.4392	5335.88	5.33588	1.2492	21.3435		0.01	-1825.43	1.82543	0.03	1.96585		2.13	-43810.4	43.8104		0.65	4493.37	4.49337	2.41	13.1993		0.09	2527.52	2.52752	2.59	11.3739		0.1	-3370.03	3.37003	0.45	7.16131		0.01	-3510.45	3.51045	0.7	19.6585		0.02	2808.36	2.80836	0.02
0.672	14603.5	14.6035	1.167	24.854		0.4392	5195.46	5.19546	1.2993	23.0285		0.01	-1404.18	1.40418	0.04	2.3871		2.13	-43810.4	43.8104		0.66	4633.79	4.63379	2.43	13.3397		0.09	2667.94	2.66794	2.66	13.1993		0.1	-3370.03	3.37003	0.45	7.02089		0.01	-3370.03	3.37003	0.71	19.3777		0.02	2527.52	2.52752	0.03
0.682	14603.5	14.6035	1.175	24.5731		0.4377	5195.46	5.19546	1.3707	24.5731		0.01	-2246.69	2.24669	0.04	1.82543		2.13	-43810.4	43.8104		0.67	4774.21	4.77421	2.44	13.4801		0.1	2667.94	2.66794	2.83	14.3226		0.1	-3089.19	3.08919	0.45	7.16131		0.01	-2387.1	2.3871	0.78	21.7648		0.02	2667.94	2.66794	0.03
0.69	14884.3	14.8843	1.175	24.1519		0.4361	4914.63	4.91463	1.4163	26.1177		0.01	-2527.52	2.52752	0.04	2.80836		2.13	-43810.4	43.8104		0.69	4493.37	4.49337	2.46	13.6205		0.11	2667.94	2.66794	3.04	15.8672		0.1	-3370.03	3.37003	0.45	7.02089		0.01	-3791.28	3.79128	0.81	21.7648		0.02	2667.94	2.66794	0.04
0.699	14884.3	14.8843	1.201	26.539		0.4361	4774.21	4.77421	1.4376	25.5561		0.02	-2387.1	2.3871	0.04	1.40418		2.13	-43950.8	43.9508		0.7	4633.79	4.63379	2.47	13.761		0.12	2808.36	2.80836	3.17	16.0076		0.1	-3089.19	3.08919	0.6	8.84633		0.02	-4493.37	4.49337	0.82	21.2031		0.02	2527.52	2.52752	0.04
0.707	14743.9	14.7439	1.266	27.1007		0.4331	4774.21	4.77421	1.4391	25.1348		0.02	-2387.1	2.3871	0.04	2.52752		2.13	-43810.4	43.8104		0.72	4633.79	4.63379	2.49	13.761		0.13	2808.36	2.80836	3.18	15.446		0.1	-3089.19	3.08919	0.61	8.42507		0.02	-4774.21	4.77421	0.82	21.3435		0.02	2527.52	2.52752	0.03
0.713	15024.7	15.0247	1.308	28.3644		0.4346	4493.37	4.49337	1.4391	25.1348		0.02	-2246.69	2.24669	0.04	2.10627		2.13	-43810.4	43.8104		0.74	4633.79	4.63379	2.5	13.4801		0.13	2948.78	2.94878	3.2	16.7097		0.1	-3229.61	3.22961	0.72	10.2505		0.02	-4914.63	4.91463	0.88	23.3094		0.02	2527.52	2.52752	0.04
0.717	15024.7	15.0247	1.337	29.3473		0.4316	4493.37	4.49337	1.4786	28.0836		0.02	-2106.27	2.10627	0.04	2.10627		2.13	-43950.8	43.9508		0.76	4914.63	4.91463	2.5	13.0589		0.13	2667.94	2.66794	3.36	18.2543		0.1	-3229.61	3.22961	0.77	10.1101		0.02	-5055.04	5.05504	0.89	21.0627		0.02	2667.94	2.66794	0.04
0.72	15024.7	15.0247	1.346	28.6452		0.4316	4352.95	4.35295	1.5288	29.7686		0.02	-2246.69	2.24669	0.04	2.3871		2.13	-43950.8	43.9508		0.78	4914.63	4.91463	2.5	12.9184		0.13	2667.94	2.66794	3.57	19.5181		0.1	-3229.61	3.22961	0.77	9.82925		0.02	-4914.63	4.91463	0.98	25.2752		0.02	2527.52	2.52752	0.07
0.722	15024.7	15.0247	1.345	28.224		0.4316	4212.54	4.21254	1.5668	30.6111		0.01	-1965.85	1.96585	0.04	2.10627		2.13	-43950.8	43.9508		0.8	5195.46	5.19546	2.5	12.6376		0.13	2667.94	2.66794	3.77	20.9223		0.1	-3229.61	3.22961	0.77	9.82925		0.02	-4774.21	4.77421	0.98	25.1348		0.02	2527.52	2.52752	0.08
0.725	15165.1	15.1651	1.348	29.2069		0.4301	4212.54	4.21254	1.5744	30.0494		0.02	-1965.85		0.04	2.94878		2.13	-43810.4	43.8104		0.81	5335.88	5.33588	2.5	13.1993		0.13	2527.52	2.52752	3.88	20.3606		0.1	-3229.61	3.22961	0.77	9.68883		0.02	-4914.63	4.91463	1.09	28.0836		0.02	2527.52	2.52752	0.08
0.726	15305.5	15.3055	1.377	31.0324		0.4301	4072.12	4.07212	1.5805	31.0324		0.02	-1825.43	1.82543	0.04	1.96585		2.13	-43810.4	43.8104		0.82	4914.63	4.91463	2.51	13.761		0.13	2387.1	2.3871	3.89	19.9393		0.1	-3089.19	3.08919	0.77	9.54842		0.02	-4774.21	4.77421	1.1	29.4878		0.02	2527.52	2.52752	0.11
0.729	15305.5	15.3055	1.45	32.7174		0.4301	4072.12	4.07212	1.5972	31.1728		0.02	-1965.85	1.96585	0.04	2.80836		2.13	-43670	43.67		0.81	4914.63	4.91463	2.52	13.9014		0.13	2527.52	2.52752	3.91	21.9052		0.1	-3650.86	3.65086	0.78	10.2505		0.02	-4774.21	4.77421	1.18	30.0494		0.02	2527.52	2.52752	0.11
0.731	15024.7	15.0247	1.504	33.4195		0.427	3791.28	3.79128	1.5987	31.0324		0.02	-1825.43	1.82543	0.04	1.82543		2.13	-43810.4	43.8104		0.82	4914.63	4.91463	2.54	14.0418		0.13	2527.52	2.52752	4.1	23.7306		0.13	-4633.79	4.63379	0.78	10.1101		0.02	-4774.21	4.77421	1.18	30.0494		0.02	2527.52	2.52752	0.13
0.732	15024.7	15.0247	1.512	32.9982		0.4301	3931.7	3.9317	1.6048	31.4536		0.02	-1404.18	1.40418	0.04	2.3871		2.13	-43670	43.67		0.82	5055.04	5.05504	2.55	14.1822		0.13	2527.52	2.52752	4.29	25.6965		0.25	-6037.97	6.03797	0.81	11.3739		0.02	-4914.63	4.91463	1.27	32.4365		0.02	2387.1	2.3871	0.13
0.734	14884.3	14.8843	1.515	32.5769		0.4285	3931.7	3.9317	1.6124	32.1557		0.01	-2106.27	2.10627	0.05	2.80836		2.13	-43950.8	43.9508		0.82	4774.21	4.77421	2.56	14.1822		0.13	2667.94	2.66794	4.45	27.6623		0.29	-5757.13	5.75713	0.82	10.6718		0.02	-4633.79	4.63379	1.28	32.2961		0.02	2527.52	2.52752	0.15
0.732	15024.7	15.0247	1.517	34.262		0.4285	3931.7	3.9317	1.62	32.1557		0.02	-2106.27	2.10627	0.04	2.10627		2.13	-43950.8	43.9508		0.82	4774.21	4.77421	2.57	14.1822		0.13	2527.52	2.52752	4.5	27.1007		0.29	-5897.55	5.89755	0.82	10.6718		0.02	-4633.79	4.63379	1.35	35.1045		0.02	2387.1	2.3871	0.16
0.732	14884.3	14.8843	1.558	36.0874		0.427	3931.7	3.9317	1.6245	32.4365		0.02	-2667.94	2.66794	0.05	2.80836		2.13	-43810.4	43.8104		0.82	4914.63	4.91463	2.58	14.3226		0.13	2808.36	2.80836	4.5	26.6794		0.29	-6037.97	6.03797	0.82	10.9526		0.02	-4774.21	4.77421	1.35	34.8236		0.02	2387.1	2.3871	0.18
0.734	14884.3	14.8843	1.59	37.2107		0.4255	3650.86	3.65086	1.6306	32.7174		0.03	-2527.52	2.52752	0.05	1.40418		2.13	-43670	43.67		0.82	4914.63	4.91463	2.59	14.3226		0.13	2527.52	2.52752	4.5	26.1177		0.29	-5757.13	5.75713	0.84	11.093		0.02	-4914.63	4.91463	1.45	37.9128		0.02	2527.52	2.52752	0.19
0.732	14884.3	14.8843	1.635	38.1937		0.427	3650.86	3.65086	1.6382	32.7174		0.02	-2387.1	2.3871	0.05	2.52752		2.13	-43810.4	43.8104		0.82	4774.21	4.77421	2.6	14.3226		0.13	2667.94	2.66794	4.5	25.8369		0.29	-5757.13	5.75713	0.85	11.093		0.02	-4914.63	4.91463	1.46	37.632		0.02	3089.19	3.08919	0.21
0.736	14743.9	14.7439	1.659	37.9128		0.4255	3650.86	3.65086	1.6412	32.5769		0.02	-2387.1	2.3871	0.05	1.40418		2.13	-43529.5	43.5295		0.82	4914.63	4.91463	2.61	14.7439		0.13	2948.78	2.94878	4.5	25.4156		0.29	-5757.13	5.75713	0.88	11.3739		0.02	-4914.63	4.91463	1.57	42.4062		0.02	2808.36	2.80836	0.24
0.732	14743.9	14.7439	1.667	37.632		0.4255	3650.86	3.65086	1.6428	32.9982		0.02	-2246.69	2.24669	0.05	2.10627		2.13	-43810.4	43.8104		0.82	4774.21	4.77421	2.62	14.7439		0.14	3089.19	3.08919	4.5	24.9944		0.29	-5757.13	5.75713	0.89	11.3739		0.02	-4633.79	4.63379	1.58	41.8445		0.02	2527.52	2.52752	0.24
0.736	14884.3	14.8843	1.667	37.4916		0.424	3650.86	3.65086	1.6519	33.8407		0.02	-2246.69	2.24669	0.05	3.22961		2.13	-43810.4	43.8104		0.82	4774.21	4.77421	2.65	14.7439		0.15	3089.19	3.08919	4.5	24.4327		0.29	-5757.13	5.75713	0.89	11.093		0.02	-4774.21	4.77421	1.66	46.3379		0.02	2808.36	2.80836	0.29
0.736	14884.3	14.8843	1.676	39.317		0.424	3650.86	3.65086	1.661	34.262		0.02	-2106.27	2.10627	0.05	2.24669		2.13	-43950.8	43.9508		0.82	4914.63	4.91463	2.66	14.8843		0.17	3089.19	3.08919	4.5	24.1519		0.29	-5616.72	5.61672	0.89	11.3739		0.02	-4774.21	4.77421	1.68	45.355		0.02	2808.36	2.80836	0.29
0.736	14743.9	14.7439	1.711	41.002		0.424	3370.03	3.37003	1.6656	34.262		0.02	-2106.27	2.10627	0.05	2.94878		2.13	-43670	43.67		0.82	4774.21	4.77421	2.68	15.0247		0.19	3370.03	3.37003	4.5	24.0115		0.29	-5476.3	5.4763	0.89	11.3739		0.02	-4774.21	4.77421	1.68	45.2146		0.02	2948.78	2.94878	0.35
0.734	15024.7	15.0247	1.735	42.687		0.4225	3370.03	3.37003	1.6701	34.262		0.02	-1404.18	1.40418	0.05	1.96585		2.13	-43810.4	43.8104		0.82	4774.21	4.77421	2.7	15.0247		0.21	3370.03	3.37003	4.5	23.5902		0.29	-5757.13	5.75713	0.89	11.093		0.02	-4774.21	4.77421	1.68	44.9337		0.02	2808.36	2.80836	0.35
0.734	14743.9	14.7439	1.776	43.8104		0.424	3510.45	3.51045	1.6732	34.1215		0.02	-1825.43	1.82543	0.06	2.3871		2.13	-43810.4	43.8104		0.82	4774.21	4.77421	2.73	15.3055		0.23	3370.03	3.37003	4.5	23.0285		0.29	-5757.13	5.75713	0.89	11.093		0.02	-4774.21	4.77421	1.78	50.6909		0.02	2948.78	2.94878	0.36
0.734	14743.9	14.7439	1.793	44.0912		0.424	3510.45	3.51045	1.6777	34.262		0.02	-2106.27	2.10627	0.06	1.82543		2.13	-43950.8	43.9508		0.82	4774.21	4.77421	2.75	15.5864		0.26	3791.28	3.79128	4.5	22.8881		0.29	-5616.72	5.61672	0.9	11.9355		0.02	-5195.46	5.19546	1.79	49.9888		0.02	2808.36	2.80836	0.41
0.736	14603.5	14.6035	1.798	43.5295		0.424	3510.45	3.51045	1.6792	34.5428		0.02	-1404.18	1.40418	0.05	1.96585		2.13	-43810.4	43.8104		0.82	4774.21	4.77421	2.77	15.5864		0.29	3791.28	3.79128	4.5	22.6073		0.29	-5616.72	5.61672	0.91	12.6376		0.02	-6037.97	6.03797	1.79	50.5504		0.02	2808.36	2.80836	0.41
0.736	14603.5	14.6035	1.802	43.1083		0.4255	3650.86	3.65086	1.6823	34.6832		0.02	-1965.85	1.96585	0.06	1.40418		2.13	-43810.4	43.8104		0.82	4774.21	4.77421	2.79	15.8672		0.32	3791.28	3.79128	4.5	22.186		0.29	-5616.72	5.61672	0.93	12.0759		0.02	-6459.22	6.45922	1.89	54.4821		0.02	2948.78	2.94878	0.44
0.737	14603.5	14.6035	1.805	44.0912		0.4225	4072.12	4.07212	1.6853	34.5428		0.02	-1965.85	1.96585	0.06	1.96585		2.13	-43810.4	43.8104		0.82	5055.04	5.05504	2.81	16.0076		0.36	3931.7	3.9317	4.5	22.0456		0.29	-5757.13	5.75713	0.93	11.9355		0.03	-6178.39	6.17839	1.9	54.3417		0.02	2808.36	2.80836	0.44
0.736	14603.5	14.6035	1.845	46.1975		0.4285	4633.79	4.63379	1.6868	34.8236		0.02	-2106.27	2.10627	0.06	1.40418		2.13	-43670	43.67		0.82	5195.46	5.19546	2.83	15.7268		0.38	3791.28	3.79128	4.5	21.7648		0.29	-5757.13	5.75713	0.93	12.3568		0.02	-6178.39	6.17839	1.94	59.6776		0.02	2808.36	2.80836	0.49
0.737	14743.9	14.7439	1.898	48.5846		0.4361	5476.3	5.4763	1.6899	35.2449		0.02	-2527.52	2.52752	0.06	1.40418		2.13	-43529.5	43.5295		0.84	5476.3	5.4763	2.84	16.0076		0.41	4212.54	4.21254	4.5	21.4839		0.29	-5616.72	5.61672	0.93	12.0759		0.02	-6178.39	6.17839	1.99	58.6947		0.02	2808.36	2.80836	0.5
0.736	14603.5	14.6035	1.932	50.1292		0.4422	6178.39	6.17839	1.696	35.5257		0.03	-2387.1	2.3871	0.06	1.40418		2.13	-43810.4	43.8104		0.87	5757.13	5.75713	2.86	16.1481		0.44	4072.12	4.07212	4.5	21.2031		0.29	-5757.13	5.75713	0.96	12.3568		0.02	-5897.55	5.89755	2	58.4138		0.02	2527.52	2.52752	0.5
0.736	14603.5	14.6035	1.948	49.5675		0.4559	6318.8	6.3188	1.702	35.8066		0.03	-2527.52	2.52752	0.06	1.40418		2.13	-43810.4	43.8104		0.9	5476.3	5.4763	2.88	16.0076		0.46	4072.12	4.07212	4.5	21.2031		0.29	-5757.13	5.75713	0.96	12.3568		0.02	-6178.39	6.17839	2.1	64.7326		0.02	2808.36	2.80836	0.56
0.736	14603.5	14.6035	1.956	49.2867		0.4726	6740.06	6.74006	1.7096	36.2278		0.02	-2387.1	2.3871	0.06	1.40418		2.13	-43810.4	43.8104		0.91	5335.88	5.33588	2.89	16.4289		0.49	4352.95	4.35295	4.5	21.0627		0.29	-5476.3	5.4763	0.96	12.2164		0.02	-6318.8	6.3188	2.11	63.7497		0.02	2667.94	2.66794	0.56
0.737	14463	14.463	1.957	49.0058		0.4878	6880.48	6.88048	1.7142	35.8066		0.03	-2387.1	2.3871	0.06	1.40418		2.13	-43950.8	43.9508		0.93	5616.72	5.61672	2.91	16.7097		0.51	4352.95	4.35295	4.5	20.6414		0.29	-5757.13	5.75713	0.96	12.3568		0.02	-6037.97	6.03797	2.11	63.4689		0.02	2527.52	2.52752	0.57
0.734	14463	14.463	1.96	50.2696		0.5015	7020.89	7.02089	1.7172	35.3853		0.03	-2106.27	2.10627	0.06	1.40418		2.13	-43670	43.67		0.95	5897.55	5.89755	2.93	16.8502		0.53	4493.37	4.49337	4.5	20.501		0.29	-5897.55	5.89755	0.98	12.778		0.03	-6178.39	6.17839	2.22	69.6473		0.02	2527.52	2.52752	0.59
0.734	14743.9	14.7439	1.976	52.095		0.5121	7301.73	7.30173	1.7172	35.3853		0.03	-2106.27	2.10627	0.06	1.40418		2.13	-43810.4	43.8104		0.97	5897.55	5.89755	2.94	17.131		0.56	4493.37	4.49337	4.5	20.3606		0.29	-5757.13	5.75713	0.99	12.6376		0.02	-6178.39	6.17839	2.22	67.8218		0.02	2527.52	2.52752	0.59
0.736	15024.7	15.0247	2.032	54.3417		0.5243	7442.15	7.44215	1.7187	36.2278		0.02	-2106.27	2.10627	0.06	1.40418		2.13	-43810.4	43.8104		0.98	6037.97	6.03797	2.96	17.131		0.59	4633.79	4.63379	4.5	20.2202		0.29	-5757.13	5.75713	1.03	13.3397		0.03	-6037.97	6.03797	2.23	73.0173		0.02	2667.94	2.66794	0.64
0.737	15446	15.446	2.074	55.4651		0.5349	7863.4	7.8634	1.7294	36.7895		0.02	-1965.85	1.96585	0.06	1.40418		2.13	-43670	43.67		0.99	6037.97	6.03797	3.01	17.5522		0.61	4493.37	4.49337	4.49	20.0798		0.29	-5616.72	5.61672	1.04	13.0589		0.02	-6178.39	6.17839	2.33	74.2811		0.02	3650.86	3.65086	0.65
0.739	15165.1	15.1651	2.09	56.0267		0.5425	7722.98	7.72298	1.7385	36.9299		0.02	-1685.01	1.68501	0.06	1.40418		2.13	-43670	43.67		1	6318.8	6.3188	3.02	17.6927		0.63	4774.21	4.77421	4.49	19.7989		0.29	-5616.72	5.61672	1.05	14.0418		0.02	-6037.97	6.03797	2.34	72.7365		0.02	2387.1	2.3871	0.65
0.742	15867.2	15.8672	2.099	55.3246		0.5516	7863.4	7.8634	1.7431	37.2107		0.02	-2106.27	2.10627	0.06	1.40418		2.13	-43670	43.67		1.01	6318.8	6.3188	3.05	18.1139		0.65	4774.21	4.77421	4.5	19.9393		0.29	-5757.13	5.75713	1.14	14.0418		0.02	-6318.8	6.3188	2.42	79.6169		0.02	3089.19	3.08919	0.69
0.743	15726.8	15.7268	2.099	55.0438		0.5592	8144.24	8.14424	1.7476	37.2107		0.03	-1965.85	1.96585	0.06	1.40418		2.13	-43810.4	43.8104		1.03	6318.8	6.3188	3.07	17.5522		0.67	5055.04	5.05504	4.5	19.5181		0.29	-5616.72	5.61672	1.14	13.9014		0.03	-6178.39	6.17839	2.43	78.0723		0.02	3229.61	3.22961	0.7
0.746	15586.4	15.5864	2.099	54.9034		0.576	8144.24	8.14424	1.7522	37.2107		0.03	-2106.27	2.10627	0.06	2.24669		2.13	-43529.5	43.5295		1.06	6740.06	6.74006	3.07	17.2714		0.69	5055.04	5.05504	4.49	19.3777		0.29	-5757.13	5.75713	1.18	14.8843		0.02	-6318.8	6.3188	2.43	78.3532		0.02	3229.61	3.22961	0.7
0.751	16007.6	16.0076	2.1	54.763		0.5927	8565.49	8.56549	1.7598	37.9128		0.03	-1965.85	1.96585	0.07	3.08919		2.13	-43670	43.67		1.08	6459.22	6.45922	3.09	18.5352		0.71	4914.63	4.91463	4.49	19.2372		0.29	-5476.3	5.4763	1.19	14.463		0.02	-5897.55	5.89755	2.5	82.2849		0.02	3089.19	3.08919	0.75
0.755	15867.2	15.8672	2.103	55.0438		0.6139	8425.07	8.42507	1.7628	38.0532		0.03	-2246.69	2.24669	0.07	2.10627		2.13	-43950.8	43.9508		1.1	6459.22	6.45922	3.13	19.3777		0.71	4633.79	4.63379	4.49	19.0968		0.29	-5616.72	5.61672	1.2	14.463		0.02	-6037.97	6.03797	2.51	81.0211		0.02	3089.19	3.08919	0.75
0.755	15867.2	15.8672	2.103	55.6055		0.6291	8705.91	8.70591	1.7704	38.1937		0.03	-2527.52	2.52752	0.07	2.66794		2.13	-43670	43.67		1.12	6459.22	6.45922	3.18	19.6585		0.71	4774.21	4.77421	4.49	18.9564		0.29	-5476.3	5.4763	1.2	14.6035		0.02	-6178.39	6.17839	2.51	80.319		0.02	3510.45	3.51045	0.8
0.76	16148.1	16.1481	2.103	56.448		0.6428	8705.91	8.70591	1.7735	38.1937		0.03	-2527.52	2.52752	0.07	3.22961		2.13	-43529.5	43.5295		1.14	6880.48	6.88048	3.22	20.0798		0.71	4633.79	4.63379	4.49	18.816		0.29	-5476.3	5.4763	1.2	14.463		0.02	-5897.55	5.89755	2.51	85.6549		0.02	3370.03	3.37003	0.82
0.761	16148.1	16.1481	2.117	58.133		0.6535	9127.16	9.12716	1.7765	38.1937		0.03	-2246.69	2.24669	0.07	2.24669		2.13	-43950.8	43.9508		1.16	7020.89	7.02089	3.25	20.9223		0.71	4774.21	4.77421	4.49	18.6756		0.29	-5616.72	5.61672	1.2	14.1822		0.02	-6318.8	6.3188	2.55	84.5316		0.02	3370.03	3.37003	0.82
0.764	16148.1	16.1481	2.15	60.5201		0.6611	9408	9.408	1.778	38.1937		0.03	-2527.52	2.52752	0.08	3.37003		2.13	-43670	43.67		1.17	7020.89	7.02089	3.27	21.3435		0.71	4774.21	4.77421	4.49	18.5352		0.29	-5616.72	5.61672	1.2	14.463		0.02	-6178.39	6.17839	2.55	83.5486		0.02	3089.19	3.08919	0.89
0.769	16428.9	16.4289	2.202	62.0647		0.6702	9548.42	9.54842	1.7811	38.6149		0.03	-2527.52	2.52752	0.08	2.24669		2.13	-43810.4	43.8104		1.18	7301.73	7.30173	3.29	21.4839		0.71	4774.21	4.77421	4.49	18.1139		0.29	-5476.3	5.4763	1.2	14.463		0.03	-6740.06	6.74006	2.59	86.7782		0.02	3370.03	3.37003	0.89
0.77	16428.9	16.4289	2.231	61.9243		0.6778	9969.67	9.96967	1.7841	38.4745		0.03	-2246.69	2.24669	0.08	3.37003		2.13	-43670	43.67		1.2	7301.73	7.30173	3.31	21.4839		0.71	4493.37	4.49337	4.49	18.2543		0.29	-5476.3	5.4763	1.2	15.3055		0.03	-7722.98	7.72298	2.59	85.9357		0.02	3229.61	3.22961	0.89
0.77	16709.7	16.7097	2.24	61.3626		0.6869	9969.67	9.96967	1.7871	38.7553		0.03	-2246.69	2.24669	0.08	2.10627		2.13	-43670	43.67		1.22	7301.73	7.30173	3.31	21.6243		0.71	4352.95	4.35295	4.49	17.8331		0.29	-5757.13	5.75713	1.21	15.1651		0.04	-7582.57	7.58257	2.6	90.4291		0.02	3370.03	3.37003	0.93
0.775	16569.3	16.5693	2.24	61.0818		0.6975	10110.1	10.1101	1.7902	39.0362		0.03	-2106.27	2.10627	0.08	3.22961		2.13	-43810.4	43.8104		1.23	7582.57	7.58257	3.33	22.0456		0.71	4493.37	4.49337	4.49	17.9735		0.29	-5616.72	5.61672	1.21	15.0247		0.04	-7442.15	7.44215	2.62	88.1824		0.02	3370.03	3.37003	0.93
0.778	16709.7	16.7097	2.248	63.3285		0.7082	10250.5	10.2505	1.7932	38.7553		0.03	-2106.27	2.10627	0.08	2.24669		2.13	-43810.4	43.8104		1.25	7442.15	7.44215	3.34	22.0456		0.71	4633.79	4.63379	4.49	17.8331		0.29	-5616.72	5.61672	1.21	14.7439		0.04	-7582.57	7.58257	2.62	86.7782		0.02	3370.03	3.37003	0.99
0.781	16850.1	16.8501	2.283	66.1368		0.7173	10531.3	10.5313	1.7962	38.6149		0.03	-1965.85	1.96585	0.08	3.08919		2.13	-43950.8	43.9508		1.27	7582.57	7.58257	3.35	22.3264		0.71	4633.79	4.63379	4.49	17.6927		0.29	-5476.3	5.4763	1.21	14.7439		0.04	-7582.57	7.58257	2.66	90.8504		0.02	3229.61	3.22961	1
0.786	16850.1	16.8501	2.321	68.1027		0.7249	10531.3	10.5313	1.7947	38.4745		0.03	-1965.85	1.96585	0.08	2.10627		2.13	-43810.4	43.8104		1.28	7442.15	7.44215	3.37	22.7477		0.71	4633.79	4.63379	4.49	17.5522		0.29	-5616.72	5.61672	1.27	15.446		0.04	-7582.57	7.58257	2.66	89.5866		0.02	3229.61	3.22961	1
0.787	17131	17.131	2.351	68.3835		0.731	10812.2	10.8122	1.7947	38.4745		0.03	-1965.85	1.96585	0.08	2.10627		2.13	-43810.4	43.8104		1.28	7442.15	7.44215	3.38	23.0285		0.71	4493.37	4.49337	4.49	17.2714		0.29	-5757.13	5.75713	1.27	15.446		0.04	-7442.15	7.44215	2.69	96.0458		0.02	3089.19	3.08919	1.08
0.79	17131	17.131	2.363	67.541		0.7416	11093	11.093	1.8008	39.8787		0.03	-1965.85	1.96585	0.08	2.10627		2.13	-43810.4	43.8104		1.29	7863.4	7.8634	3.39	22.8881		0.71	4774.21	4.77421	4.49	17.2714		0.29	-5757.13	5.75713	1.29	16.2885		0.04	-7582.57	7.58257	2.71	92.9566		0.02	3370.03	3.37003	1.08
0.795	17131	17.131	2.363	67.4006		0.7522	11093	11.093	1.8084	40.0191		0.03	-1685.01	1.68501	0.08	1.96585		2.13	-44091.2	44.0912		1.3	7582.57	7.58257	3.4	23.169		0.72	4914.63	4.91463	4.49	17.131		0.29	-5616.72	5.61672	1.3	15.8672		0.04	-7582.57	7.58257	2.72	92.2546		0.02	3089.19	3.08919	1.09
0.795	17131	17.131	2.368	67.8218		0.7598	10952.6	10.9526	1.813	40.1595		0.03	-2106.27	2.10627	0.08	1.40418		2.13	-43670	43.67		1.3	7863.4	7.8634	3.41	23.0285		0.73	4914.63	4.91463	4.49	16.9906		0.29	-5757.13	5.75713	1.39	16.9906		0.04	-7442.15	7.44215	2.78	98.0117		0.02	3089.19	3.08919	1.15
0.802	17271.4	17.2714	2.383	70.911		0.7705	11233.4	11.2334	1.816	40.8616		0.03	-2246.69	2.24669	0.08	1.40418		2.13	-43810.4	43.8104		1.32	7863.4	7.8634	3.41	23.5902		0.74	5055.04	5.05504	4.49	16.8502		0.29	-5616.72	5.61672	1.4	16.7097		0.04	-7442.15	7.44215	2.79	96.7479		0.02	4633.79	4.63379	1.15
0.805	17271.4	17.2714	2.427	73.1577		0.7826	11373.8	11.3738	1.8251	41.002		0.03	-2667.94	2.66794	0.08	1.40418		2.13	-43810.4	43.8104		1.33	8003.82	8.00382	3.42	23.5902		0.76	5195.46	5.19546	4.49	16.8502		0.29	-5616.72	5.61672	1.4	16.1481		0.04	-7582.57	7.58257	2.85	104.33		0.02	3370.03	3.37003	1.22
0.808	17552.2	17.5522	2.463	74.8427		0.7948	11514.3	11.5143	1.8327	41.1424		0.03	-2667.94	2.66794	0.08	1.40418		2.13	-43670	43.67		1.34	8003.82	8.00382	3.42	23.7306		0.79	5335.88	5.33588	4.49	16.7097		0.29	-5757.13	5.75713	1.42	17.4118		0.04	-7442.15	7.44215	2.87	101.101		0.02	3650.86	3.65086	1.22
0.813	17552.2	17.5522	2.474	74.4215		0.8039	11654.7	11.6547	1.8358	41.2829		0.03	-2667.94	2.66794	0.09	1.40418		2.13	-43950.8	43.9508		1.35	8003.82	8.00382	3.43	24.0115		0.81	5335.88	5.33588	4.49	16.4289		0.29	-5616.72	5.61672	1.42	17.2714		0.04	-7582.57	7.58257	2.88	105.454		0.02	3931.7	3.9317	1.29
0.815	17271.4	17.2714	2.479	74.0002		0.81	11935.5	11.9355	1.8434	41.8445		0.03	-2387.1	2.3871	0.08	1.40418		2.13	-43670	43.67		1.36	8144.24	8.14424	3.44	24.1519		0.84	5476.3	5.4763	4.49	16.5693		0.29	-5616.72	5.61672	1.47	18.1139		0.04	-7582.57	7.58257	2.94	106.296		0.02	3650.86	3.65086	1.31
0.818	17552.2	17.5522	2.482	73.8598		0.8191	11795.1	11.7951	1.8525	42.4062		0.03	-2527.52	2.52752	0.08	1.40418		2.13	-43950.8	43.9508		1.37	8003.82	8.00382	3.45	24.1519		0.86	5476.3	5.4763	4.49	16.5693		0.29	-5616.72	5.61672	1.48	17.8331		0.04	-7582.57	7.58257	2.95	106.156		0.02	3791.28	3.79128	1.31
0.822	17552.2	17.5522	2.483	74.8427		0.8237	12216.4	12.2164	1.8601	42.4062		0.03	-2246.69	2.24669	0.08	1.40418		2.13	-43810.4	43.8104		1.38	8284.66	8.28466	3.45	24.4327		0.89	5476.3	5.4763	4.49	16.5693		0.29	-5757.13	5.75713	1.48	17.4118		0.04	-7582.57	7.58257	3.03	112.053		0.02	3791.28	3.79128	1.38
0.827	17552.2	17.5522	2.495	76.6682		0.8313	12356.8	12.3568	1.8616	42.1254		0.03	-1965.85	1.96585	0.08	1.40418		2.13	-43670	43.67		1.4	8425.07	8.42507	3.46	24.7135		0.92	5616.72	5.61672	4.49	16.1481		0.29	-5476.3	5.4763	1.51	18.3947		0.04	-7582.57	7.58257	3.04	110.368		0.02	3791.28	3.79128	1.39
0.83	17552.2	17.5522	2.515	78.7744		0.8373	12216.4	12.2164	1.8646	42.1254		0.03	-2106.27	2.10627	0.08	1.40418		2.13	-43810.4	43.8104		1.42	8705.91	8.70591	3.47	24.1519		0.95	5897.55	5.89755	4.48	16.1481		0.29	-5757.13	5.75713	1.51	18.5352		0.04	-7722.98	7.72298	3.12	117.811		0.02	3510.45	3.51045	1.44
0.833	17552.2	17.5522	2.523	74.7023		0.848	12497.2	12.4972	1.8707	43.2487		0.03	-1965.85	1.96585	0.08	1.40418		2.13	-43529.5	43.5295		1.44	8705.91	8.70591	3.47	23.7306		0.98	5897.55	5.89755	4.49	16.1481		0.29	-5897.55	5.89755	1.55	18.9564		0.04	-7442.15	7.44215	3.12	115.845		0.02	3931.7	3.9317	1.45
0.833	17833.1	17.8331	2.524	71.0514		0.8525	12778	12.778	1.8783	42.687		0.03	-1404.18	1.40418	0.08	1.40418		2.13	-43670	43.67		1.46	8565.49	8.56549	3.48	24.7135		1.02	6037.97	6.03797	4.48	15.8672		0.29	-5757.13	5.75713	1.55	18.816		0.04	-8144.24	8.14424	3.16	124.972		0.02	3650.86	3.65086	1.45
0.836	17833.1	17.8331	2.523	68.9452		0.8556	12637.6	12.6376	1.8768	42.687		0.03	-2106.27	2.10627	0.09	3.51045		2.13	-43810.4	43.8104		1.47	8425.07	8.42507	3.49	25.2752		1.05	6318.8	6.3188	4.49	15.8672		0.29	-5757.13	5.75713	1.57	19.3777		0.06	-9548.42	9.54842	3.2	121.602		0.02	3650.86	3.65086	1.45
0.84	17552.2	17.5522	2.524	68.1027		0.8647	12918.4	12.9184	1.8768	42.4062		0.03	-1825.43	1.82543	0.09	2.10627		2.13	-43670	43.67		1.48	8565.49	8.56549	3.51	25.6965		1.08	6178.39	6.17839	4.48	15.7268		0.29	-5476.3	5.4763	1.57	19.0968		0.08	-8986.74	8.98674	3.28	132.133		0.02	3650.86	3.65086	1.48
0.843	17692.7	17.6927	2.524	67.8218		0.8708	13058.9	13.0589	1.8814	41.9849		0.03	-1965.85	1.96585	0.09	2.52752		2.14	-43670	43.67		1.49	8705.91	8.70591	3.53	25.8369		1.11	6459.22	6.45922	4.49	15.5864		0.29	-5616.72	5.61672	1.63	19.6585		0.07	-8705.91	8.70591	3.31	128.342		0.02	3650.86	3.65086	1.5
0.843	17692.7	17.6927	2.524	66.5581		0.8753	13058.9	13.0589	1.8814	41.9849		0.03	-1965.85	1.96585	0.09	3.79128		2.13	-43670	43.67		1.51	9127.16	9.12716	3.54	26.1177		1.13	6459.22	6.45922	4.48	15.5864		0.29	-5616.72	5.61672	1.63	19.5181		0.07	-8846.33	8.84633	3.35	137.048		0.02	3650.86	3.65086	1.5
0.845	17833.1	17.8331	2.518	64.5922		0.8784	13199.3	13.1993	1.8798	41.9849		0.03	-2106.27	2.10627	0.09	2.3871		2.13	-43810.4	43.8104		1.52	9127.16	9.12716	3.56	26.6794		1.16	6459.22	6.45922	4.48	15.5864		0.29	-5897.55	5.89755	1.67	23.169		0.07	-8705.91	8.70591	3.43	136.346		0.02	3650.86	3.65086	1.55
0.848	17833.1	17.8331	2.52	62.7668		0.8814	12637.6	12.6376	1.8829	41.8445		0.03	-2246.69	2.24669	0.09	3.37003		2.13	-43529.5	43.5295		1.54	8986.74	8.98674	3.58	27.2411		1.19	6318.8	6.3188	4.48	15.3055		0.29	-5476.3	5.4763	1.7	20.6414		0.08	-8846.33	8.84633	3.43	134.661		0.02	3791.28	3.79128	1.55
0.848	17833.1	17.8331	2.517	61.3626		0.8799	12497.2	12.4972	1.8829	41.7041		0.03	-2808.36	2.80836	0.09	3.08919		2.13	-43810.4	43.8104		1.55	9127.16	9.12716	3.59	27.3815		1.22	6459.22	6.45922	4.48	15.3055		0.29	-5757.13	5.75713	1.71	21.0627		0.08	-8705.91	8.70591	3.53	147.158		0.02	3650.86	3.65086	1.62
0.853	17692.7	17.6927	2.518	60.8009		0.8814	12637.6	12.6376	1.8844	42.1254		0.03	-2667.94	2.66794	0.1	2.3871		2.13	-43810.4	43.8104		1.56	8986.74	8.98674	3.61	28.0836		1.25	6459.22	6.45922	4.49	15.3055		0.29	-5757.13	5.75713	1.71	20.6414		0.08	-8565.49	8.56549	3.54	143.507		0.02	3510.45	3.51045	1.62
0.853	17833.1	17.8331	2.518	60.3797		0.8814	12637.6	12.6376	1.8844	42.5466		0.03	-2667.94	2.66794	0.1	3.79128		2.13	-43670	43.67		1.58	9408	9.408	3.64	28.6453		1.27	6599.64	6.59964	4.48	15.0247		0.29	-5476.3	5.4763	1.71	20.6414		0.08	-8846.33	8.84633	3.6	154.038		0.02	3370.03	3.37003	1.65
0.857	17973.5	17.9735	2.518	60.6605		0.8844	12497.2	12.4972	1.8859	42.5466		0.03	-2387.1	2.3871	0.1	2.10627		2.13	-43670	43.67		1.59	9267.58	9.26758	3.66	28.5048		1.29	6740.06	6.74006	4.48	14.8843		0.29	-5616.72	5.61672	1.73	21.0627		0.08	-8705.91	8.70591	3.65	151.37		0.02	3791.28	3.79128	1.68
0.857	17692.7	17.6927	2.517	60.3797		0.8829	12637.6	12.6376	1.8874	42.4062		0.03	-2527.52	2.52752	0.1	3.22961		2.13	-43810.4	43.8104		1.61	9548.42	9.54842	3.67	28.7857		1.32	6740.06	6.74006	4.48	15.0247		0.29	-5616.72	5.61672	1.74	20.9223		0.08	-8565.49	8.56549	3.67	158.111		0.02	10671.8	10.6718	1.68
0.86	17833.1	17.8331	2.517	60.2393		0.8844	12356.8	12.3568	1.8859	42.4062		0.03	-2246.69	2.24669	0.1	2.24669		2.13	-43670	43.67		1.63	9548.42	9.54842	3.69	28.6453		1.35	7161.31	7.16131	4.48	15.0247		0.29	-5476.3	5.4763	1.79	21.7648		0.08	-8846.33	8.84633	3.77	160.357		0.02	2246.69	2.24669	1.74
0.862	17552.2	17.5522	2.52	59.3968		0.8829	12356.8	12.3568	1.8859	42.1254		0.03	-2527.52	2.52752	0.1	2.66794		2.13	-43670	43.67		1.64	9408	9.408	3.7	29.2069		1.37	7020.89	7.02089	4.48	15.0247		0.29	-5616.72	5.61672	1.79	21.7648		0.08	-8565.49	8.56549	3.77	158.391		0.02	4212.54	4.21254	1.74
0.862	17973.5	17.9735	2.512	58.8351		0.8829	12356.8	12.3568	1.8859	41.9849		0.03	-2106.27	2.10627	0.1	3.79128		2.13	-43529.5	43.5295		1.65	9267.58	9.26758	3.71	29.3473		1.39	7020.89	7.02089	4.48	14.7439		0.29	-5616.72	5.61672	1.79	21.7648		0.08	-8565.49	8.56549	3.87	171.591		0.02	3791.28	3.79128	1.75
0.863	17833.1	17.8331	2.51	58.4138		0.8799	12356.8	12.3568	1.8859	41.9849		0.03	-1965.85	1.96585	0.11	2.3871		2.13	-43670	43.67		1.66	9548.42	9.54842	3.72	29.4878		1.41	6880.48	6.88048	4.48	14.8843		0.29	-5616.72	5.61672	1.85	22.4669		0.08	-8705.91	8.70591	3.89	168.221		0.02	3791.28	3.79128	1.74
0.865	17692.7	17.6927	2.509	58.6947		0.8829	12216.4	12.2164	1.8874	41.8445		0.03	-2106.27	2.10627	0.11	3.51045		2.13	-43810.4	43.8104		1.67	9688.83	9.68883	3.72	29.2069		1.41	6880.48	6.88048	4.48	14.7439		0.29	-5476.3	5.4763	1.85	22.3264		0.08	-8705.91	8.70591	3.92	178.892		0.02	3931.7	3.9317	1.77
0.866	17833.1	17.8331	2.51	58.8351		0.8829	12216.4	12.2164	1.8859	41.8445		0.03	-2106.27	2.10627	0.11	2.52752		2.13	-43810.4	43.8104		1.67	9548.42	9.54842	3.72	29.6282		1.41	6740.06	6.74006	4.48	14.7439		0.29	-5616.72	5.61672	1.89	23.7306		0.08	-8705.91	8.70591	3.95	155.302		0.02	3791.28	3.79128	1.78
0.865	17833.1	17.8331	2.512	58.4138		0.8814	12216.4	12.2164	1.8874	41.7041		0.03	-1965.85	1.96585	0.11	2.94878		2.13	-43670	43.67		1.68	9548.42	9.54842	3.73	29.2069		1.41	6599.64	6.59964	4.48	14.463		0.29	-5757.13	5.75713	1.91	23.169		0.08	-8565.49	8.56549	3.95	155.583		0.02	3791.28	3.79128	1.78
0.866	17692.7	17.6927	2.51	57.4309		0.8814	12216.4	12.2164	1.8889	41.8445		0.03	-1825.43	1.82543	0.11	3.65086		2.13	-43670	43.67		1.69	9829.25	9.82925	3.73	29.3473		1.41	6599.64	6.59964	4.48	14.3226		0.29	-5616.72	5.61672	1.91	23.0285		0.08	-8284.66	8.28466	3.95	163.166		0.03	3650.86	3.65086	1.81
0.869	17552.2	17.5522	2.51	57.4309		0.8844	12216.4	12.2164	1.8889	41.9849		0.03	-2106.27	2.10627	0.12	2.52752		2.13	-43670	43.67		1.69	9829.25	9.82925	3.73	29.3473		1.41	6599.64	6.59964	4.48	14.3226		0.29	-5476.3	5.4763	1.91	22.8881		0.08	-8705.91	8.70591	3.95	161.902		0.02	3650.86	3.65086	1.81
0.866	17552.2	17.5522	2.509	57.4309		0.8844	12216.4	12.2164	1.8859	41.7041		0.03	-1965.85	1.96585	0.12	3.9317		2.13	-43810.4	43.8104		1.7	9688.83	9.68883	3.74	29.0665		1.41	6599.64	6.59964	4.48	14.1822		0.29	-5757.13	5.75713	1.91	22.8881		0.08	-8425.07	8.42507	3.95	172.714		0.02	3931.7	3.9317	1.82
0.866	17411.8	17.4118	2.512	57.9926		0.8844	12216.4	12.2164	1.8889	41.7041		0.03	-2387.1	2.3871	0.12	2.3871		2.13	-43950.8	43.9508		1.7	9408	9.408	3.74	28.7857		1.41	6740.06	6.74006	4.48	14.1822		0.29	-5616.72	5.61672	1.97	24.7135		0.08	-8705.91	8.70591	3.96	172.152		0.02	3791.28	3.79128	1.86
0.868	17692.7	17.6927	2.512	58.133		0.8814	12216.4	12.2164	1.8889	41.9849		0.03	-2948.78	2.94878	0.12	1.82543		2.13	-43810.4	43.8104		1.7	9408	9.408	3.74	28.3644		1.41	6740.06	6.74006	4.48	14.1822		0.29	-5476.3	5.4763	1.98	24.2923		0.08	-8705.91	8.70591	3.96	171.731		0.02	3791.28	3.79128	1.86
0.868	17411.8	17.4118	2.51	57.4309		0.8829	12075.9	12.0759	1.8905	42.9679		0.03	-2667.94	2.66794	0.12	4.21254		2.13	-43810.4	43.8104		1.7	9408	9.408	3.74	27.6623		1.41	6599.64	6.59964	4.48	14.3226		0.29	-5476.3	5.4763	2.03	26.2581		0.08	-8705.91	8.70591	3.99	180.718		0.02	3650.86	3.65086	1.89
0.869	17411.8	17.4118	2.509	57.2905		0.8829	12216.4	12.2164	1.892	44.2316		0.03	-2808.36	2.80836	0.13	2.3871		2.13	-44091.2	44.0912		1.71	9127.16	9.12716	3.74	27.3815		1.41	6599.64	6.59964	4.48	14.1822		0.29	-5757.13	5.75713	2.05	25.1348		0.08	-8565.49	8.56549	4	178.612		0.02	3650.86	3.65086	1.9
0.868	17271.4	17.2714	2.51	58.133		0.8829	12075.9	12.0759	1.8996	44.7933		0.03	-2667.94	2.66794	0.13	4.21254		2.13	-43950.8	43.9508		1.7	9408	9.408	3.74	26.8198		1.41	6459.22	6.45922	4.48	13.9014		0.29	-5476.3	5.4763	2.05	24.9944		0.08	-8565.49	8.56549	4.01	185.632		0.02	3791.28	3.79128	1.9
0.871	17271.4	17.2714	2.51	58.133		0.8829	12356.8	12.3568	1.9072	45.2146		0.03	-2667.94	2.66794	0.13	2.52752		2.13	-44091.2	44.0912		1.71	9267.58	9.26758	3.74	26.1177		1.41	6599.64	6.59964	4.48	13.9014		0.29	-5476.3	5.4763	2.14	26.9602		0.08	-8425.07	8.42507	4.08	187.037		0.02	3791.28	3.79128	1.94
0.868	17692.7	17.6927	2.512	57.0097		0.8829	11795.1	11.7951	1.9148	45.4954		0.03	-2527.52	2.52752	0.14	4.07212		2.13	-44091.2	44.0912		1.7	9267.58	9.26758	3.74	25.9773		1.41	6318.8	6.3188	4.48	13.9014		0.29	-5757.13	5.75713	2.15	26.3986		0.08	-8425.07	8.42507	4.09	185.352		0.02	3791.28	3.79128	1.95
0.871	17552.2	17.5522	2.507	57.0097		0.8829	11935.5	11.9355	1.9239	46.0571		0.03	-2246.69	2.24669	0.14	2.24669		2.13	-43950.8	43.9508		1.71	9267.58	9.26758	3.74	25.556		1.41	6459.22	6.45922	4.48	13.9014		0.29	-5616.72	5.61672	2.16	27.9432		0.08	-9127.16	9.12716	4.15	196.585		0.02	3650.86	3.65086	1.97
0.871	17271.4	17.2714	2.512	57.1501		0.8829	11935.5	11.9355	1.9345	45.7762		0.03	-2106.27	2.10627	0.14	4.35295		2.13	-44231.6	44.2316		1.71	9267.58	9.26758	3.73	25.1348		1.41	6459.22	6.45922	4.48	13.761		0.29	-5616.72	5.61672	2.23	27.8027		0.1	-9548.42	9.54842	4.17	193.075		0.02	3370.03	3.37003	1.99
0.871	17411.8	17.4118	2.509	57.8522		0.8814	11795.1	11.7951	1.9361	45.355		0.03	-2246.69	2.24669	0.14	2.24669		2.13	-44091.2	44.0912		1.71	9127.16	9.12716	3.74	24.9944		1.41	6459.22	6.45922	4.48	13.6205		0.29	-5616.72	5.61672	2.23	27.8027		0.11	-9548.42	9.54842	4.18	191.811		0.02	3370.03	3.37003	1.99
0.871	17271.4	17.2714	2.512	57.5713		0.8829	12216.4	12.2164	1.9421	46.4783		0.03	-2246.69	2.24669	0.15	3.9317		2.13	-44091.2	44.0912		1.71	9127.16	9.12716	3.74	24.7135		1.42	6599.64	6.59964	4.48	13.6205		0.29	-5616.72	5.61672	2.3	29.2069		0.11	-9548.42	9.54842	4.21	202.623		0.02	3931.7	3.9317	2.03
0.869	17271.4	17.2714	2.509	56.7288		0.8829	12216.4	12.2164	1.9497	47.04		0.03	-1965.85	1.96585	0.15	2.3871		2.13	-44091.2	44.0912		1.71	9127.16	9.12716	3.74	24.1519		1.42	6880.48	6.88048	4.48	13.6205		0.29	-5476.3	5.4763	2.31	29.0665		0.11	-9548.42	9.54842	4.26	201.921		0.02	4212.54	4.21254	2.04
0.871	17411.8	17.4118	2.51	56.7288		0.8814	12075.9	12.0759	1.9573	47.1804		0.03	-2106.27	2.10627	0.15	3.51045		2.13	-44091.2	44.0912		1.71	9127.16	9.12716	3.74	23.7306		1.42	6740.06	6.74006	4.48	13.4801		0.29	-5616.72	5.61672	2.37	31.4536		0.12	-9548.42	9.54842	4.27	205.993		0.02	4212.54	4.21254	2.05
0.872	17271.4	17.2714	2.509	57.1501		0.8844	11795.1	11.7951	1.9649	47.6017		0.03	-1965.85	1.96585	0.15	2.24669		2.13	-44372.1	44.3721		1.71	9127.16	9.12716	3.74	23.5902		1.43	7161.31	7.16131	4.48	13.6205		0.29	-5616.72	5.61672	2.39	30.1898		0.11	-9548.42	9.54842	4.34	211.189		0.03	4072.12	4.07212	2.07
0.872	17552.2	17.5522	2.51	57.5713		0.8844	12075.9	12.0759	1.9725	47.7421		0.03	-1965.85	1.96585	0.16	1.96585		2.13	-44231.6	44.2316		1.7	8986.74	8.98674	3.74	23.3094		1.44	7161.31	7.16131	4.48	13.4801		0.29	-5757.13	5.75713	2.4	30.0494		0.12	-9548.42	9.54842	4.36	208.521		0.02	4212.54	4.21254	2.08
0.872	17271.4	17.2714	2.509	57.8522		0.8844	11795.1	11.7951	1.9816	48.3038		0.03	-1825.43	1.82543	0.15	3.79128		2.13	-44231.6	44.2316		1.71	9127.16	9.12716	3.74	23.0285		1.46	7301.73	7.30173	4.48	13.1993		0.29	-5616.72	5.61672	2.4	30.0494		0.11	-9267.58	9.26758	4.39	219.052		0.03	4212.54	4.21254	2.1
0.871	17271.4	17.2714	2.51	56.7288		0.8844	11935.5	11.9355	1.9892	48.725		0.03	-1965.85	1.96585	0.15	2.3871		2.13	-44231.6	44.2316		1.71	9127.16	9.12716	3.74	23.0285		1.48	7722.98	7.72298	4.48	13.761		0.29	-8003.82	8.00382	2.4	29.7686		0.12	-9267.58	9.26758	4.44	217.648		0.02	4072.12	4.07212	2.11
0.869	17411.8	17.4118	2.51	56.8692		0.8829	12075.9	12.0759	1.9953	48.5846		0.03	-1404.18	1.40418	0.16	3.51045		2.13	-44372.1	44.3721		1.71	9127.16	9.12716	3.74	22.4669		1.5	7442.15	7.44215	4.49	22.186		0.36	-6740.06	6.74006	2.41	33.5599		0.12	-9408	9.408	4.46	222.984		0.02	4212.54	4.21254	2.11
0.871	17552.2	17.5522	2.509	57.0097		0.8829	12075.9	12.0759	2.0029	49.2867		0.03	-2106.27	2.10627	0.16	2.3871		2.13	-44372.1	44.3721		1.71	8986.74	8.98674	3.74	22.3264		1.53	7582.57	7.58257	4.51	28.7857		0.45	-8003.82	8.00382	2.45	31.7344		0.12	-9408	9.408	4.54	230.145		0.02	4212.54	4.21254	2.15
0.871	17833.1	17.8331	2.509	57.7118		0.8829	11795.1	11.7951	2.0105	49.7079		0.03	-2387.1	2.3871	0.16	2.94878		2.13	-44372.1	44.3721		1.71	9127.16	9.12716	3.73	21.9052		1.55	7722.98	7.72298	4.56	30.0494		0.45	-7161.31	7.16131	2.45	31.594		0.12	-9408	9.408	4.57	226.634		0.03	4072.12	4.07212	2.15
0.871	18394.7	18.3947	2.507	57.7118		0.8844	11935.5	11.9355	2.0181	49.2867		0.03	-2808.36	2.80836	0.16	4.07212		2.13	-44372.1	44.3721		1.71	9127.16	9.12716	3.74	21.9052		1.58	7722.98	7.72298	4.58	29.909		0.45	-7301.73	7.30173	2.54	33.4195		0.12	-9267.58	9.26758	4.58	232.953		0.02	4072.12	4.07212	2.16
0.877	18394.7	18.3947	2.509	57.0097		0.8844	11935.5	11.9355	2.0181	48.8654		0.03	-3089.19	3.08919	0.16	2.66794		2.13	-44372.1	44.3721		1.71	9688.83	9.68883	3.74	21.6243		1.6	7863.4	7.8634	4.59	29.909		0.45	-7301.73	7.30173	2.54	32.9982		0.12	-9267.58	9.26758	4.63	235.902		0.02	4212.54	4.21254	2.2
0.881	18394.7	18.3947	2.509	57.2905		0.8829	11795.1	11.7951	2.0227	49.8483		0.03	-2667.94	2.66794	0.16	4.63379		2.13	-44372.1	44.3721		1.71	9829.25	9.82925	3.74	21.3435		1.62	8003.82	8.00382	4.59	29.4878		0.45	-7161.31	7.16131	2.54	32.7174		0.12	-9408	9.408	4.65	234.077		0.02	4212.54	4.21254	2.21
0.883	18394.7	18.3947	2.51	57.0097		0.8844	11795.1	11.7951	2.0303	50.9717		0.03	-2667.94	2.66794	0.16	2.66794		2.13	-44231.6	44.2316		1.72	9829.25	9.82925	3.74	20.9223		1.65	8003.82	8.00382	4.59	29.6282		0.45	-7301.73	7.30173	2.64	35.6661		0.12	-9408	9.408	4.7	247.416		0.02	4212.54	4.21254	2.25
0.889	18535.2	18.5352	2.507	57.9926		0.8829	11935.5	11.9355	2.0424	51.3929		0.03	-2387.1	2.3871	0.17	4.35295		2.13	-44512.5	44.5125		1.73	9829.25	9.82925	3.74	20.7818		1.67	8003.82	8.00382	4.59	29.2069		0.45	-7301.73	7.30173	2.64	35.1045		0.12	-9829.25	9.82925	4.74	243.063		0.02	4072.12	4.07212	2.27
0.894	18394.7	18.3947	2.51	57.7118		0.8829	11654.7	11.6547	2.0546	52.6567		0.03	-2527.52	2.52752	0.17	2.3871		2.13	-44372.1	44.3721		1.73	9969.67	9.96967	3.73	20.7818		1.7	8284.66	8.28466	4.59	29.6282		0.45	-7301.73	7.30173	2.7	37.2107		0.12	-9548.42	9.54842	4.76	250.786		0.02	4212.54	4.21254	2.27
0.898	18675.6	18.6756	2.507	57.2905		0.8829	11795.1	11.7951	2.0683	53.4992		0.03	-2527.52	2.52752	0.17	3.08919		2.13	-44652.9	44.6529		1.74	9969.67	9.96967	3.74	20.3606		1.72	8284.66	8.28466	4.59	29.909		0.45	-7020.89	7.02089	2.71	36.6491		0.12	-9688.83	9.68883	4.83	253.735		0.02	4072.12	4.07212	2.32
0.903	18675.6	18.6756	2.509	57.1501		0.8844	11654.7	11.6547	2.0835	53.78		0.03	-2246.69	2.24669	0.17	2.66794		2.13	-44512.5	44.5125		1.75	9969.67	9.96967	3.74	20.2202		1.74	8284.66	8.28466	4.6	30.1898		0.45	-7161.31	7.16131	2.72	38.6149		0.14	-10531.3	10.5313	4.84	251.067		0.02	4072.12	4.07212	2.33
0.907	19096.8	19.0968	2.51	57.5713		0.8829	11935.5	11.9355	2.0911	53.2184		0.03	-2246.69	2.24669	0.17	4.07212		2.13	-44512.5	44.5125		1.75	9969.67	9.96967	3.74	20.0798		1.76	8284.66	8.28466	4.6	30.0494		0.45	-7020.89	7.02089	2.74	37.4916		0.17	-11093	11.093	4.88	263.564		0.02	4072.12	4.07212	2.36
0.913	18956.4	18.9564	2.509	58.133		0.8844	11795.1	11.7951	2.0987	54.2013		0.03	-2246.69	2.24669	0.17	2.66794		2.13	-44231.6	44.2316		1.77	10110.1	10.1101	3.74	19.9393		1.78	8705.91	8.70591	4.6	30.1898		0.45	-7161.31	7.16131	2.81	40.4403		0.19	-10952.6	10.9526	4.93	261.037		0.02	4212.54	4.21254	2.36
0.918	19096.8	19.0968	2.509	57.9926		0.8844	11935.5	11.9355	2.1063	54.9034		0.03	-2106.27	2.10627	0.17	4.63379		2.13	-44231.6	44.2316		1.78	10250.5	10.2505	3.73	19.5181		1.8	8705.91	8.70591	4.6	30.0494		0.45	-7020.89	7.02089	2.83	39.5978		0.19	-10952.6	10.9526	4.95	266.232		0.02	4072.12	4.07212	2.37
0.924	19377.7	19.3777	2.509	57.7118		0.8829	11795.1	11.7951	2.1199	55.8863		0.03	-2387.1	2.3871	0.17	2.10627		2.13	-44091.2	44.0912		1.8	10250.5	10.2505	3.73	19.5181		1.82	8565.49	8.56549	4.6	30.0494		0.45	-7161.31	7.16131	2.83	39.317		0.19	-10952.6	10.9526	5.03	273.674		0.02	4072.12	4.07212	2.41
0.93	19237.2	19.2372	2.512	58.4138		0.8829	11795.1	11.7951	2.1291	55.8863		0.03	-2106.27	2.10627	0.17	2.10627		2.13	-43810.4	43.8104		1.82	10671.8	10.6718	3.74	19.3777		1.85	8846.33	8.84633	4.61	30.1898		0.45	-7161.31	7.16131	2.91	41.7041		0.2	-10671.8	10.6718	5.05	270.164		0.02	4072.12	4.07212	2.41
0.935	19237.2	19.2372	2.507	59.5372		0.8829	11795.1	11.7951	2.1397	56.1672		0.03	-2106.27	2.10627	0.17	4.35295		2.13	-43670	43.67		1.83	10390.9	10.3909	3.74	19.0968		1.88	8986.74	8.98674	4.61	30.3303		0.45	-7161.31	7.16131	2.92	41.4233		0.2	-10952.6	10.9526	5.08	281.959		0.02	4212.54	4.21254	2.45
0.935	19518.1	19.5181	2.51	58.6947		0.8814	11795.1	11.7951	2.1473	56.448		0.03	-1404.18	1.40418	0.17	2.24669		2.13	-43670	43.67		1.83	10531.3	10.5313	3.73	19.0968		1.9	9127.16	9.12716	4.61	30.3303		0.45	-7020.89	7.02089	2.92	41.002		0.2	-10952.6	10.9526	5.15	281.538		0.02	4072.12	4.07212	2.45
0.941	19518.1	19.5181	2.51	58.6947		0.8799	11795.1	11.7951	2.1534	56.8692		0.03	-2106.27	2.10627	0.17	1.96585		2.13	-43810.4	43.8104		1.84	10390.9	10.3909	3.73	18.9564		1.92	9127.16	9.12716	4.61	30.1898		0.45	-7161.31	7.16131	2.92	40.8616		0.2	-10812.2	10.8122	5.17	286.312		0.02	4212.54	4.21254	2.47
0.942	19798.9	19.7989	2.51	58.2734		0.8844	11795.1	11.7951	2.1625	57.4309		0.03	-2106.27	2.10627	0.17	2.80836		2.13	-43670	43.67		1.84	10531.3	10.5313	3.73	18.6756		1.93	9127.16	9.12716	4.62	30.3303		0.45	-7301.73	7.30173	2.93	44.3721		0.2	-10812.2	10.8122	5.25	294.035		0.02	4072.12	4.07212	2.49
0.945	19658.5	19.6585	2.509	59.2563		0.8814	11795.1	11.7951	2.167	57.0097		0.03	-2387.1	2.3871	0.17	2.66794		2.13	-43810.4	43.8104		1.85	10812.2	10.8122	3.73	18.3947		1.95	9127.16	9.12716	4.62	30.1898		0.45	-7161.31	7.16131	3	43.3891		0.2	-10952.6	10.9526	5.27	289.682		0.02	4072.12	4.07212	2.49
0.948	19798.9	19.7989	2.507	59.3968		0.886	11795.1	11.7951	2.1701	56.448		0.03	-2387.1	2.3871	0.17	4.77421		2.13	-43670	43.67		1.86	10952.6	10.9526	3.74	18.5352		1.97	9127.16	9.12716	4.62	30.1898		0.45	-7020.89	7.02089	3	43.2487		0.2	-10812.2	10.8122	5.32	303.022		0.02	3931.7	3.9317	2.53
0.951	19798.9	19.7989	2.507	58.8351		0.8829	11795.1	11.7951	2.1731	56.448		0.03	-2527.52	2.52752	0.17	2.52752		2.13	-43810.4	43.8104		1.88	10952.6	10.9526	3.73	18.2543		1.98	9408	9.408	4.62	29.909		0.45	-7161.31	7.16131	3.09	47.04		0.2	-10671.8	10.6718	5.38	301.337		0.02	4072.12	4.07212	2.53
0.956	19939.3	19.9393	2.509	59.9584		0.8829	11795.1	11.7951	2.1716	57.0097		0.03	-2527.52	2.52752	0.17	4.63379		2.13	-43529.5	43.5295		1.89	11233.4	11.2334	3.74	18.2543		2	9408	9.408	4.61	30.0494		0.45	-7020.89	7.02089	3.1	46.1975		0.2	-10671.8	10.6718	5.4	304.145		0.02	3791.28	3.79128	2.54
0.959	19939.3	19.9393	2.509	58.8351		0.8829	11514.3	11.5143	2.1807	57.7118		0.03	-2667.94	2.66794	0.17	2.3871		2.13	-43529.5	43.5295		1.91	10812.2	10.8122	3.74	17.9735		2.01	9267.58	9.26758	4.62	30.3303		0.45	-7161.31	7.16131	3.1	46.0571		0.2	-10812.2	10.8122	5.46	311.026		0.02	4072.12	4.07212	2.56
0.959	20220.2	20.2202	2.51	59.1159		0.8829	11514.3	11.5143	2.1822	58.2734		0.03	-2527.52	2.52752	0.17	3.51045		2.13	-43670	43.67		1.92	10952.6	10.9526	3.73	20.3606		2.02	9408	9.408	4.62	30.7515		0.45	-7161.31	7.16131	3.18	49.5675		0.2	-10531.3	10.5313	5.47	304.988		0.02	4072.12	4.07212	2.57
0.963	20360.6	20.3606	2.512	58.133		0.8814	11654.7	11.6547	2.1898	58.9755		0.03	-2387.1	2.3871	0.17	2.52752		2.13	-43670	43.67		1.93	10812.2	10.8122	3.74	23.871		2.04	9548.42	9.54842	4.62	30.8919		0.45	-7020.89	7.02089	3.19	49.0058		0.2	-10671.8	10.6718	5.48	311.728		0.02	4072.12	4.07212	2.59
0.967	20360.6	20.3606	2.507	58.2734		0.8844	11795.1	11.7951	2.199	59.5372		0.03	-2246.69	2.24669	0.18	2.94878		2.13	-43810.4	43.8104		1.94	11093	11.093	3.73	28.5048		2.05	9688.83	9.68883	4.62	30.8919		0.45	-7161.31	7.16131	3.19	48.725		0.2	-10812.2	10.8122	5.52	314.396		0.02	3931.7	3.9317	2.6
0.967	20501	20.501	2.509	58.4138		0.8829	11935.5	11.9355	2.2081	60.0989		0.03	-2387.1	2.3871	0.18	3.79128		2.13	-43670	43.67		1.95	11093	11.093	3.74	30.4707		2.07	9408	9.408	4.63	31.0323		0.45	-7161.31	7.16131	3.29	52.6567		0.2	-10671.8	10.6718	5.53	308.077		0.02	3370.03	3.37003	2.61
0.971	20501	20.501	2.509	58.8351		0.8829	11795.1	11.7951	2.2172	60.5201		0.03	-2106.27	2.10627	0.18	2.66794		2.13	-43810.4	43.8104		1.96	10952.6	10.9526	3.75	30.3303		2.07	9127.16	9.12716	4.63	31.3132		0.45	-7161.31	7.16131	3.3	52.095		0.2	-10812.2	10.8122	5.53	309.902		0.02	4352.95	4.35295	2.61
0.974	20641.4	20.6414	2.512	58.4138		0.8844	11795.1	11.7951	2.2263	61.2222		0.03	-2106.27	2.10627	0.18	2.10627		2.13	-43670	43.67		1.97	11093	11.093	3.76	30.3303		2.07	9408	9.408	4.63	31.3132		0.45	-7161.31	7.16131	3.36	56.8692		0.22	-11514.3	11.5143	5.54	308.919		0.03	5476.3	5.4763	2.62
0.974	20641.4	20.6414	2.509	58.6947		0.8829	11935.5	11.9355	2.2354	61.2222		0.03	-2106.27	2.10627	0.18	2.24669		2.13	-43670	43.67		1.99	11373.9	11.3739	3.76	30.4707		2.07	9127.16	9.12716	4.64	31.594		0.45	-7161.31	7.16131	3.38	55.7459		0.26	-12216.4	12.2164	5.55	312.991		0.03	4774.21	4.77421	2.63
0.979	20922.3	20.9223	2.51	58.4138		0.8844	11795.1	11.7951	2.24	60.9414		0.03	-1965.85	1.96585	0.17	2.10627		2.13	-43950.8	43.9508		2	11233.4	11.2334	3.77	30.3303		2.07	9127.16	9.12716	4.64	31.4536		0.45	-7020.89	7.02089	3.39	55.3246		0.28	-12918.5	12.9184	5.55	299.511		0.02	5055.04	5.05504	2.63
0.98	20641.4	20.6414	2.51	58.5543		0.8844	11795.1	11.7951	2.2415	61.0818		0.03	-1965.85	1.96585	0.17	2.10627		2.13	-43670	43.67		2.01	11233.4	11.2334	3.77	29.7686		2.07	8986.74	8.98674	4.64	31.4536		0.45	-7020.89	7.02089	3.39	55.3246		0.31	-13199.3	13.1993	5.55	294.175		0.02	4774.21	4.77421	2.64
0.98	20641.4	20.6414	2.509	58.5543		0.8814	11795.1	11.7951	2.2491	61.7839		0.03	-2106.27	2.10627	0.18	2.52752		2.13	-43810.4	43.8104		2.02	11373.9	11.3739	3.77	29.7686		2.07	9127.16	9.12716	4.64	31.4536		0.45	-7161.31	7.16131	3.43	58.4138		0.31	-12918.5	12.9184	5.55	301.898		0.02	4774.21	4.77421	2.64
0.985	20641.4	20.6414	2.51	58.5543		0.8829	11795.1	11.7951	2.2522	62.6264		0.03	-1404.18	1.40418	0.17	1.96585		2.13	-43950.8	43.9508		2.03	11514.3	11.5143	3.77	29.7686		2.08	9267.58	9.26758	4.64	31.3132		0.45	-7161.31	7.16131	3.44	57.8522		0.32	-12778	12.778	5.55	296.422		0.02	4774.21	4.77421	2.66
0.988	21062.7	21.0627	2.51	58.5543		0.8844	11795.1	11.7951	2.2597	62.9072		0.03	-1825.43	1.82543	0.18	1.96585		2.13	-43670	43.67		2.03	11514.3	11.5143	3.77	29.4878		2.08	8986.74	8.98674	4.65	31.7344		0.45	-7161.31	7.16131	3.44	57.4309		0.32	-12918.5	12.9184	5.55	306.532		0.02	4633.79	4.63379	2.67
0.991	21062.7	21.0627	2.509	58.5543		0.8829	11514.3	11.5143	2.2658	63.3285		0.03	-1965.85	1.96585	0.17	2.3871		2.13	-43670	43.67		2.04	11514.3	11.5143	3.77	29.4878		2.07	9127.16	9.12716	4.65	32.0153		0.45	-6880.48	6.88048	3.51	62.2051		0.32	-12918.5	12.9184	5.56	303.022		0.02	4774.21	4.77421	2.67
0.992	21062.7	21.0627	2.509	58.9755		0.8814	11795.1	11.7951	2.2704	63.7497		0.03	-1965.85	1.96585	0.18	2.10627		2.14	-43810.4	43.8104		2.04	11654.7	11.6547	3.77	29.7686		2.08	8986.74	8.98674	4.65	32.4365		0.45	-7161.31	7.16131	3.52	61.3626		0.32	-12637.6	12.6376	5.56	307.375		0.02	4774.21	4.77421	2.67
0.995	21062.7	21.0627	2.512	58.8351		0.8829	12075.9	12.0759	2.278	64.0306		0.03	-2106.27	2.10627	0.17	1.96585		2.13	-43670	43.67		2.05	11795.1	11.7951	3.77	30.4707		2.08	8986.74	8.98674	4.66	32.4365		0.45	-7020.89	7.02089	3.52	61.0818		0.32	-12778	12.778	5.56	309.621		0.02	4633.79	4.63379	2.67
0.997	21343.5	21.3435	2.509	59.818		0.8844	11935.5	11.9355	2.2841	64.3114		0.03	-2106.27	2.10627	0.18	2.66794		2.13	-43810.4	43.8104		2.06	11654.7	11.6547	3.78	30.8919		2.08	8986.74	8.98674	4.67	32.577		0.45	-7161.31	7.16131	3.57	66.6985		0.32	-12637.6	12.6376	5.57	304.286		0.02	4633.79	4.63379	2.67
1	21343.5	21.3435	2.51	58.8351		0.8844	12075.9	12.0759	2.2901	64.8731		0.03	-1825.43	1.82543	0.17	1.96585		2.13	-43810.4	43.8104		2.06	11795.1	11.7951	3.78	31.0323		2.08	8986.74	8.98674	4.67	32.7174		0.45	-7161.31	7.16131	3.6	64.4518		0.32	-12637.6	12.6376	5.57	315.098		0.03	4633.79	4.63379	2.67
1	21203.1	21.2031	2.507	60.0989		0.886	11935.5	11.9355	2.2962	65.5752		0.03	-2106.27	2.10627	0.18	2.80836		2.13	-43950.8	43.9508		2.07	11795.1	11.7951	3.79	31.4536		2.08	9127.16	9.12716	4.67	32.9982		0.45	-7161.31	7.16131	3.61	64.171		0.32	-12637.6	12.6376	5.57	310.183		0.02	4633.79	4.63379	2.69
1.003	21343.5	21.3435	2.512	60.8009		0.8844	12216.4	12.2164	2.3023	65.5752		0.03	-2246.69	2.24669	0.17	1.82543		2.13	-43529.5	43.5295		2.08	11935.5	11.9355	3.79	31.594		2.08	8846.33	8.84633	4.68	33.1386		0.45	-7020.89	7.02089	3.66	68.3835		0.32	-12637.6	12.6376	5.57	305.83		0.02	4774.21	4.77421	2.7
1.003	21203.1	21.2031	2.51	60.9414		0.886	12356.8	12.3568	2.3069	65.0135		0.03	-2246.69	2.24669	0.18	2.66794		2.13	-43529.5	43.5295		2.1	12075.9	12.0759	3.81	31.594		2.08	8986.74	8.98674	4.68	32.8578		0.45	-7161.31	7.16131	3.67	67.4006		0.32	-12637.6	12.6376	5.58	305.128		0.02	4493.37	4.49337	2.73
1.009	21203.1	21.2031	2.51	62.486		0.886	12497.2	12.4972	2.3129	66.5581		0.03	-2387.1	2.3871	0.17	2.10627		2.13	-43670	43.67		2.11	12075.9	12.0759	3.81	31.1728		2.08	8986.74	8.98674	4.68	32.577		0.45	-7020.89	7.02089	3.74	72.3152		0.32	-12637.6	12.6376	5.57	304.988		0.02	4774.21	4.77421	2.75
1.009	21203.1	21.2031	2.512	61.503		0.8829	12216.4	12.2164	2.3236	67.1197		0.03	-2667.94	2.66794	0.17	2.10627		2.13	-43810.4	43.8104		2.11	11795.1	11.7951	3.82	31.7344		2.08	9267.58	9.26758	4.68	32.8578		0.45	-7020.89	7.02089	3.76	71.1919		0.32	-12637.6	12.6376	5.58	304.566		0.02	4774.21	4.77421	2.76
1.009	21203.1	21.2031	2.509	62.7668		0.886	12356.8	12.3568	2.3327	67.8218		0.03	-2527.52	2.52752	0.18	2.3871		2.13	-43670	43.67		2.12	12075.9	12.0759	3.82	31.1728		2.09	9688.83	9.68883	4.69	33.4195		0.45	-6880.48	6.88048	3.76	70.3494		0.32	-12778	12.778	5.57	293.052		0.02	4493.37	4.49337	2.83
1.012	21203.1	21.2031	2.51	62.3455		0.886	12356.8	12.3568	2.3418	68.1027		0.03	-2667.94	2.66794	0.18	2.10627		2.13	-43529.5	43.5295		2.13	11654.7	11.6547	3.82	30.6111		2.1	9548.42	9.54842	4.69	33.4195		0.45	-7020.89	7.02089	3.81	74.8427		0.32	-12778	12.778	5.57	293.052		0.03	4774.21	4.77421	2.84
1.014	21062.7	21.0627	2.512	63.188		0.8829	12356.8	12.3568	2.354	69.7877		0.03	-2387.1	2.3871	0.18	2.94878		2.13	-43529.5	43.5295		2.14	11795.1	11.7951	3.82	31.0323		2.11	9829.25	9.82925	4.69	33.7003		0.45	-7161.31	7.16131	3.82	74.0002		0.32	-12778	12.778	5.57	311.447		0.02	4633.79	4.63379	2.84
1.015	21062.7	21.0627	2.509	63.3285		0.8844	12216.4	12.2164	2.3722	69.9281		0.03	-2527.52	2.52752	0.18	1.82543		2.13	-43670	43.67		2.14	11935.5	11.9355	3.83	32.0153		2.12	9829.25	9.82925	4.7	33.7003		0.45	-7161.31	7.16131	3.82	73.579		0.32	-12918.5	12.9184	5.58	315.379		0.02	4633.79	4.63379	2.85
1.012	20922.3	20.9223	2.51	62.2051		0.8844	12497.2	12.4972	2.3828	69.3664		0.03	-2387.1	2.3871	0.17	2.94878		2.13	-43670	43.67		2.15	11795.1	11.7951	3.84	32.2961		2.13	10110.1	10.1101	4.7	34.262		0.45	-7020.89	7.02089	3.91	79.0553		0.34	-14041.8	14.0418	5.58	318.749		0.02	4914.63	4.91463	2.9
1.015	21203.1	21.2031	2.514	62.7668		0.8844	12216.4	12.2164	2.3844	68.6643		0.03	-2106.27	2.10627	0.18	2.10627		2.13	-43810.4	43.8104		2.16	12075.9	12.0759	3.85	32.2961		2.14	10110.1	10.1101	4.71	34.1216		0.45	-7161.31	7.16131	3.92	77.9319		0.37	-14322.6	14.3226	5.6	322.119		0.02	5335.88	5.33588	2.9
1.015	20922.3	20.9223	2.514	64.171		0.886	12356.8	12.3568	2.3874	68.8048		0.03	-2106.27	2.10627	0.17	2.66794		2.13	-43810.4	43.8104		2.16	11935.5	11.9355	3.86	32.4365		2.16	10110.1	10.1101	4.71	33.9811		0.45	-7020.89	7.02089	3.92	78.3532		0.41	-14743.9	14.7439	5.61	320.434		0.02	5335.88	5.33588	2.9
1.015	20781.8	20.7818	2.51	63.0476		0.8829	12356.8	12.3568	2.392	68.8048		0.03	-1965.85	1.96585	0.17	2.24669		2.13	-43810.4	43.8104		2.17	12356.8	12.3568	3.86	32.2961		2.17	10110.1	10.1101	4.71	33.7003		0.45	-7161.31	7.16131	3.99	82.5657		0.44	-15305.5	15.3055	5.63	327.735		0.02	5335.88	5.33588	2.98
1.014	20922.3	20.9223	2.51	63.3285		0.8844	12216.4	12.2164	2.392	69.226		0.03	-2246.69	2.24669	0.18	2.10627		2.13	-43810.4	43.8104		2.17	12216.4	12.2164	3.87	32.1557		2.19	10250.5	10.2505	4.72	33.5599		0.45	-7161.31	7.16131	4	81.5828		0.46	-15867.2	15.8672	5.65	326.05		0.03	5335.88	5.33588	2.99
1.017	20922.3	20.9223	2.512	64.4518		0.8875	12216.4	12.2164	2.3965	70.3494		0.03	-1965.85	1.96585	0.17	2.52752		2.13	-43810.4	43.8104		2.18	12075.9	12.0759	3.87	32.2961		2.21	10390.9	10.3909	4.72	33.9811		0.45	-7020.89	7.02089	4.03	86.0762		0.47	-15726.8	15.7268	5.66	324.506		0.03	5195.46	5.19546	2.99
1.015	20501	20.501	2.512	63.3285		0.8829	12216.4	12.2164	2.4026	70.2089		0.03	-1825.43	1.82543	0.17	2.10627		2.13	-43810.4	43.8104		2.19	12216.4	12.2164	3.87	31.8749		2.23	10250.5	10.2505	4.72	34.6832		0.45	-7161.31	7.16131	4.04	84.672		0.47	-15446	15.446	5.69	332.51		0.03	5335.88	5.33588	3.05
1.018	20641.4	20.6414	2.512	64.171		0.8844	12778	12.778	2.4056	70.2089		0.03	-1965.85	1.96585	0.17	2.24669		2.13	-43810.4	43.8104		2.19	12356.8	12.3568	3.87	31.8749		2.25	10531.3	10.5313	4.73	34.9641		0.45	-7020.89	7.02089	4.04	84.2507		0.47	-15446	15.446	5.71	329.701		0.03	5195.46	5.19546	3.06
1.018	20641.4	20.6414	2.512	64.171		0.8844	12918.4	12.9184	2.4072	69.7877		0.03	-1404.18	1.40418	0.17	2.10627		2.13	-43810.4	43.8104		2.2	12356.8	12.3568	3.87	31.4536		2.27	10671.8	10.6718	4.73	35.1045		0.45	-7020.89	7.02089	4.1	88.6037		0.47	-15726.8	15.7268	5.73	338.267		0.02	5335.88	5.33588	3.06
1.017	20501	20.501	2.512	63.8901		0.8875	13480.1	13.4801	2.4102	69.6473		0.03	-1965.85	1.96585	0.17	2.80836		2.13	-43810.4	43.8104		2.21	12356.8	12.3568	3.88	31.594		2.29	10952.6	10.9526	4.74	35.2449		0.45	-7020.89	7.02089	4.1	87.3399		0.47	-15726.8	15.7268	5.77	337.845		0.02	5195.46	5.19546	3.12
1.017	20501	20.501	2.515	64.7326		0.8966	13761	13.761	2.4117	70.911		0.03	-2106.27	2.10627	0.18	2.24669		2.13	-43529.5	43.5295		2.21	12216.4	12.2164	3.87	31.594		2.31	10812.2	10.8122	4.74	35.6661		0.45	-6880.48	6.88048	4.11	87.0591		0.47	-15305.5	15.3055	5.79	340.233		0.02	5335.88	5.33588	3.12
1.018	20501	20.501	2.514	64.4518		0.9012	13901.4	13.9014	2.4178	72.7365		0.03	-1965.85	1.96585	0.17	3.51045		2.13	-43950.8	43.9508		2.22	12497.2	12.4972	3.87	31.4536		2.33	10952.6	10.9526	4.74	35.2449		0.45	-7161.31	7.16131	4.11	86.9187		0.47	-15446	15.446	5.83	347.956		0.02	5195.46	5.19546	3.13
1.017	20641.4	20.6414	2.514	64.3114		0.9133	14322.6	14.3226	2.43	73.2981		0.03	-1965.85	1.96585	0.18	2.24669		2.13	-43389.1	43.3891		2.22	12637.6	12.6376	3.88	31.4536		2.36	10952.6	10.9526	4.75	35.2449		0.45	-7161.31	7.16131	4.19	92.9566		0.47	-15446	15.446	5.86	342.479		0.03	5195.46	5.19546	3.16
1.017	20641.4	20.6414	2.514	65.7156		0.9224	14322.6	14.3226	2.4421	73.8598		0.03	-1825.43	1.82543	0.17	2.24669		2.13	-43670	43.67		2.23	12778	12.778	3.88	31.7344		2.38	11093	11.093	4.75	36.2278		0.45	-7161.31	7.16131	4.2	92.2546		0.48	-15165.1	15.1651				0.03	5195.46	5.19546	3.17
1.015	20641.4	20.6414	2.512	64.7326		0.9316	14041.8	14.0418	2.4482	73.1577		0.03	-2246.69	2.24669	0.18	2.3871		2.13	-43670	43.67		2.24	12778	12.778	3.88	31.7344		2.39	11233.4	11.2334	4.76	36.6491		0.45	-7020.89	7.02089	4.2	93.2375		0.47	-15586.4	15.5864				0.03	5055.04	5.05504	3.2
1.017	20501	20.501	2.515	65.1539		0.9376	14603.5	14.6035	2.4482	73.579		0.03	-2387.1	2.3871	0.18	2.10627		2.13	-43810.4	43.8104		2.24	12637.6	12.6376	3.88	31.8749		2.41	11233.4	11.2334	4.77	36.9299		0.45	-6740.06	6.74006	4.21	94.08		0.47	-15305.5	15.3055				0.02	5195.46	5.19546	3.22
1.015	20641.4	20.6414	2.512	64.171		0.9452	14463	14.463	2.4543	74.0002		0.03	-2387.1	2.3871	0.18	2.94878		2.13	-43810.4	43.8104		2.25	12778	12.778	3.88	31.594		2.42	11514.3	11.5143	4.78	36.9299		0.45	-7161.31	7.16131	4.22	95.3437		0.47	-15165.1	15.1651				0.03	5195.46	5.19546	3.22
1.015	20501	20.501	2.514	64.4518		0.9498	14743.9	14.7439	2.4588	73.579		0.03	-2667.94	2.66794	0.17	2.3871		2.13	-43529.5	43.5295		2.25	12918.5	12.9184	3.88	32.0153		2.44	11514.3	11.5143	4.79	36.3682		0.45	-7161.31	7.16131	4.22	95.0629		0.47	-15165.1	15.1651				0.03	5055.04	5.05504	3.22
1.018	20641.4	20.6414	2.514	64.3114		0.9604	14603.5	14.6035	2.4603	73.2981		0.03	-2527.52	2.52752	0.17	2.94878		2.13	-43529.5	43.5295		2.26	12918.5	12.9184	3.88	32.8578		2.45	11654.7	11.6547	4.79	36.2278		0.45	-7020.89	7.02089	4.23	94.3608		0.47	-15165.1	15.1651				0.03	5335.88	5.33588	3.27
1.015	20922.3	20.9223	2.512	64.171		0.9711	14884.3	14.8843	2.4619	73.0173		0.03	-2667.94	2.66794	0.17	2.24669		2.13	-43810.4	43.8104		2.27	12918.5	12.9184	3.89	32.8578		2.47	11795.1	11.7951	4.79	37.0703		0.45	-7020.89	7.02089	4.23	93.6587		0.47	-15726.8	15.7268				0.03	5195.46	5.19546	3.28
1.018	21062.7	21.0627	2.514	64.5922		0.9847	15024.7	15.0247	2.4634	73.0173		0.03	-2527.52	2.52752	0.17	3.37003		2.13	-43529.5	43.5295		2.28	12918.5	12.9184	3.89	33.279		2.49	11795.1	11.7951	4.8	37.632		0.45	-7161.31	7.16131	4.23	93.6587		0.48	-15586.4	15.5864				0.03	5055.04	5.05504	3.28
1.02	21483.9	21.4839	2.514	65.2943		0.9969	15446	15.446	2.4634	72.7365		0.03	-2106.27	2.10627	0.17	2.24669		2.13	-43670	43.67		2.29	12918.5	12.9184	3.9	32.9982		2.5	11935.5	11.9355	4.81	38.0532		0.45	-7301.73	7.30173	4.23	94.7821		0.47	-15586.4	15.5864				0.03	5476.3	5.4763	3.29
1.021	21764.8	21.7648	2.514	64.5922		1.0136	16007.6	16.0076	2.4634	73.579		0.03	-2387.1	2.3871	0.18	3.37003		2.13	-43810.4	43.8104		2.3	12918.5	12.9184	3.91	33.4195		2.52	12075.9	12.0759	4.82	38.4745		0.45	-7161.31	7.16131	4.23	94.7821		0.5	-16850.2	16.8502				0.03	6318.8	6.3188	3.31
1.026	21624.4	21.6244	2.512	65.2943		1.0273	16148.1	16.1481	2.4664	74.7023		0.03	-2246.69	2.24669	0.17	2.10627		2.13	-43670	43.67		2.31	13058.9	13.0589	3.91	33.4195		2.53	12356.8	12.3568	4.83	37.9128		0.45	-7020.89	7.02089	4.24	98.5734		0.53	-17131	17.131				0.03	6037.97	6.03797	3.33
1.03	21905.2	21.9052	2.515	66.2772		1.0349	16148.1	16.1481	2.474	75.8257		0.03	-1965.85	1.96585	0.17	3.51045		2.13	-43389.1	43.3891		2.31	12918.5	12.9184	3.91	33.1386		2.55	12216.4	12.2164	4.83	37.4916		0.45	-7020.89	7.02089	4.25	97.1692		0.57	-17692.7	17.6927				0.03	6178.39	6.17839	3.34
1.036	22045.6	22.0456	2.515	65.5752		1.0486	16569.3	16.5693	2.4816	76.2469		0.03	-1404.18	1.40418	0.17	2.24669		2.13	-43670	43.67		2.32	12918.5	12.9184	3.91	33.279		2.56	12356.8	12.3568	4.83	38.4745		0.45	-7020.89	7.02089	4.25	96.3267		0.6	-18394.7	18.3947				0.03	5897.55	5.89755	3.34
1.041	22186	22.186	2.515	66.4177		1.0592	16850.1	16.8501	2.4862	76.6682		0.03	-1825.43	1.82543	0.17	3.79128		2.13	-43670	43.67		2.32	12918.5	12.9184	3.92	33.279		2.57	12216.4	12.2164	4.84	38.6149		0.45	-7020.89	7.02089	4.27	101.943		0.62	-18254.3	18.2543				0.03	6178.39	6.17839	3.34
1.049	22186	22.186	2.515	66.6985		1.0668	17411.8	17.4118	2.4938	76.949		0.03	-2106.27	2.10627	0.18	2.24669		2.13	-43670	43.67		2.33	13339.7	13.3397	3.92	33.4195		2.58	12075.9	12.0759	4.84	39.0362		0.45	-7161.31	7.16131	4.29	99.8371		0.62	-17973.5	17.9735				0.03	6037.97	6.03797	3.34
1.056	22326.4	22.3264	2.515	65.9964		1.079	17692.7	17.6927	2.5029	78.0723		0.03	-1825.43	1.82543	0.17	2.24669		2.13	-43670	43.67		2.34	12918.5	12.9184	3.92	33.1386		2.58	12075.9	12.0759	4.85	39.7383		0.45	-6880.48	6.88048	4.3	98.8542		0.62	-17833.1	17.8331				0.03	6318.8	6.3188	3.39
1.061	22326.4	22.3264	2.518	66.4177		1.0896	17973.5	17.9735	2.5105	78.0723		0.03	-2106.27	2.10627	0.17	2.10627		2.13	-43670	43.67		2.34	13058.9	13.0589	3.93	33.1386		2.58	12075.9	12.0759	4.86	39.1766		0.45	-7161.31	7.16131	4.33	103.067		0.62	-17833.1	17.8331				0.03	6178.39	6.17839	3.4
1.068	22607.3	22.6073	2.517	67.1197		1.1033	17973.5	17.9735	2.5181	77.3703		0.03	-1965.85	1.96585	0.17	2.10627		2.13	-43810.4	43.8104		2.35	13058.9	13.0589	3.93	33.4195		2.58	11935.5	11.9355	4.86	38.6149		0.45	-7161.31	7.16131	4.34	101.943		0.63	-17692.7	17.6927				0.03	6318.8	6.3188	3.4
1.073	22466.9	22.4669	2.517	66.1368		1.12	18254.3	18.2543	2.5196	77.0894		0.03	-2106.27	2.10627	0.18	1.96585		2.13	-43529.5	43.5295		2.36	13199.3	13.1993	3.93	33.5599		2.58	11795.1	11.7951	4.87	39.4574		0.45	-7301.73	7.30173	4.35	105.173		0.63	-17692.7	17.6927				0.03	5897.55	5.89755	3.41
1.08	22607.3	22.6073	2.517	67.1197		1.1367	18675.6	18.6756	2.5211	76.5277		0.03	-2246.69	2.24669	0.18	2.10627		2.13	-43810.4	43.8104		2.36	13199.3	13.1993	3.93	33.4195		2.58	11654.7	11.6547	4.88	40.1595		0.45	-7161.31	7.16131	4.37	104.19		0.63	-17973.5	17.9735				0.03	6037.97	6.03797	3.46
1.085	22747.7	22.7477	2.517	66.5581		1.1519	18816	18.816	2.5227	76.6682		0.03	-2387.1	2.3871	0.18	1.96585		2.13	-43950.8	43.9508		2.37	13339.7	13.3397	3.93	32.9982		2.58	11654.7	11.6547	4.88	40.5808		0.45	-7161.31	7.16131	4.37	103.488		0.63	-17973.5	17.9735				0.03	5897.55	5.89755	3.48
1.094	23028.5	23.0285	2.514	66.4177		1.1656	19096.8	19.0968	2.5211	76.3873		0.03	-2527.52	2.52752	0.18	1.40418		2.13	-43810.4	43.8104		2.38	13199.3	13.1993	3.93	33.4195		2.58	11654.7	11.6547	4.89	41.2829		0.45	-7161.31	7.16131	4.4	109.105		0.63	-17552.2	17.5522				0.03	5757.13	5.75713	3.51
1.097	23028.5	23.0285	2.518	67.2602		1.1808	19237.3	19.2373	2.5227	76.8086		0.03	-2667.94	2.66794	0.18	1.40418		2.13	-43670	43.67		2.39	13480.1	13.4801	3.93	33.5599		2.58	11795.1	11.7951	4.9	40.0191		0.45	-7020.89	7.02089	4.41	106.998		0.63	-17692.7	17.6927				0.03	5897.55	5.89755	3.53
1.102	23309.4	23.3094	2.515	66.4177		1.1914	19518.1	19.5181	2.5242	76.949		0.03	-2527.52	2.52752	0.18	1.40418		2.14	-43529.5	43.5295		2.39	13339.7	13.3397	3.94	33.9811		2.59	11514.3	11.5143	4.9	40.2999		0.45	-7020.89	7.02089	4.44	112.194		0.63	-17833.1	17.8331				0.03	5897.55	5.89755	3.58
1.106	23449.8	23.4498	2.517	66.6985		1.2021	19658.5	19.6585	2.5242	76.8086		0.03	-2667.94	2.66794	0.18	1.40418		2.13	-43810.4	43.8104		2.4	13339.7	13.3397	3.94	34.262		2.59	11654.7	11.6547	4.9	41.002		0.45	-7161.31	7.16131	4.46	109.526		0.63	-17833.1	17.8331				0.02	5757.13	5.75713	3.61
1.111	23449.8	23.4498	2.517	66.5581		1.2097	20079.8	20.0798	2.5272	78.3532		0.03	-2667.94	2.66794	0.17	1.96585		2.13	-43670	43.67		2.4	13480.1	13.4801	3.95	34.1216		2.59	11654.7	11.6547	4.91	41.8445		0.45	-6740.06	6.74006	4.46	114.3		0.63	-17692.7	17.6927				0.03	6037.97	6.03797	3.63
1.114	23590.2	23.5902	2.517	66.2772		1.2157	20220.2	20.2202	2.5348	80.319		0.04	-2527.52	2.52752	0.18	1.82543		2.13	-43810.4	43.8104		2.4	13339.7	13.3397	3.95	34.1216		2.58	11654.7	11.6547	4.92	41.8445		0.45	-7161.31	7.16131	4.51	113.036		0.63	-17552.2	17.5522				0.03	5897.55	5.89755	3.7
1.12	23590.2	23.5902	2.517	66.4177		1.2249	20501	20.501	2.5485	81.0211		0.03	-2527.52	2.52752	0.17	1.40418		2.13	-43670	43.67		2.41	13480.1	13.4801	3.95	34.262		2.59	11514.3	11.5143	4.93	41.5637		0.45	-7301.73	7.30173	4.52	112.615		0.63	-17692.7	17.6927				0.03	5757.13	5.75713	3.72
1.123	24011.5	24.0115	2.515	66.9793		1.2325	20641.4	20.6414	2.5637	82.4253		0.04	-2246.69	2.24669	0.17	1.40418		2.13	-43670	43.67		2.41	13339.7	13.3397	3.95	34.4024		2.59	11514.3	11.5143	4.93	41.002		0.45	-7020.89	7.02089	4.56	116.968		0.63	-18394.7	18.3947				0.03	5897.55	5.89755	3.79
1.129	23871	23.871	2.517	66.5581		1.2355	20922.3	20.9223	2.5789	82.5657		0.03	-2246.69	2.24669	0.17	1.96585		2.13	-43670	43.67		2.41	13480.1	13.4801	3.96	34.262		2.59	11373.9	11.3739	4.93	41.5637		0.45	-7161.31	7.16131	4.57	115.985		0.65	-19377.7	19.3777				0.03	6037.97	6.03797	3.79
1.132	24011.5	24.0115	2.515	66.4177		1.2401	20922.3	20.9223	2.5834	82.004		0.03	-2106.27	2.10627	0.18	1.40418		2.13	-43810.4	43.8104		2.41	13480.1	13.4801	3.96	34.262		2.59	11514.3	11.5143	4.94	42.5466		0.45	-6880.48	6.88048	4.61	121.04		0.68	-20079.8	20.0798				0.03	5897.55	5.89755	3.88
1.137	24432.7	24.4327	2.518	67.1197		1.2461	21062.7	21.0627	2.5865	81.4424		0.03	-1965.85	1.96585	0.18	1.96585		2.13	-43670	43.67		2.41	13199.3	13.1993	3.96	34.262		2.59	11233.4	11.2334	4.95	43.3891		0.45	-7020.89	7.02089	4.62	119.776		0.7	-20079.8	20.0798				0.03	5897.55	5.89755	3.88
1.138	24292.3	24.2923	2.515	66.8389		1.2492	21343.5	21.3435	2.591	82.2849		0.03	-1965.85	1.96585	0.18	1.96585		2.13	-43529.5	43.5295		2.41	13199.3	13.1993	3.96	34.262		2.59	11373.9	11.3739	4.96	43.2487		0.45	-7161.31	7.16131	4.67	125.674		0.7	-19658.5	19.6585				0.02	5757.13	5.75713	3.93
1.141	24432.7	24.4327	2.518	66.5581		1.2537	21483.9	21.4839	2.5956	82.004		0.03	-1404.18	1.40418	0.17	1.96585		2.13	-43810.4	43.8104		2.42	13339.7	13.3397	3.96	34.262		2.59	11654.7	11.6547	4.96	42.4062		0.45	-6880.48	6.88048	4.68	124.129		0.71	-19658.5	19.6585				0.03	5757.13	5.75713	3.94
1.144	24432.7	24.4327	2.517	67.4006		1.2583	21483.9	21.4839	2.5971	82.004		0.03	-1965.85	1.96585	0.18	1.40418		2.13	-43529.5	43.5295		2.42	13339.7	13.3397	3.97	34.262		2.59	12075.9	12.0759	4.96	42.4062		0.45	-6880.48	6.88048	4.69	130.027		0.7	-19658.5	19.6585				0.03	5897.55	5.89755	3.97
1.147	24713.5	24.7135	2.517	66.5581		1.2628	21624.4	21.6244	2.6002	82.5657		0.04	-1825.43	1.82543	0.18	2.10627		2.13	-43389.1	43.3891		2.42	13620.5	13.6205	3.97	34.4024		2.59	12075.9	12.0759	4.96	43.3891		0.45	-7161.31	7.16131	4.72	128.342		0.71	-19518.1	19.5181				0.03	5897.55	5.89755	3.98
1.152	24854	24.854	2.52	66.8389		1.2689	21905.2	21.9052	2.6032	83.4082		0.03	-1965.85	1.96585	0.18	1.82543		2.13	-43529.5	43.5295		2.42	13480.1	13.4801	3.97	34.5428		2.6	12356.8	12.3568	4.97	44.2316		0.45	-7020.89	7.02089	4.72	127.64		0.71	-19518.1	19.5181				0.03	5897.55	5.89755	4.02
1.155	24854	24.854	2.518	67.4006		1.272	22045.6	22.0456	2.6093	85.2337		0.03	-1825.43	1.82543	0.18	1.96585		2.13	-43389.1	43.3891		2.42	13480.1	13.4801	3.97	34.262		2.6	12637.6	12.6376	4.98	44.5125		0.45	-7161.31	7.16131	4.76	133.397		0.71	-19518.1	19.5181				0.03	5757.13	5.75713	4.04
1.161	25134.8	25.1348	2.517	66.5581		1.278	22045.6	22.0456	2.6199	85.5145		0.03	-1965.85	1.96585	0.17	1.96585		2.13	-43248.7	43.2487		2.43	13480.1	13.4801	3.97	33.8407		2.61	12637.6	12.6376	4.99	43.9508		0.45	-7020.89	7.02089	4.77	131.993		0.71	-19377.7	19.3777				0.03	5616.72	5.61672	4.04
1.161	24994.4	24.9944	2.518	67.6814		1.2796	22326.4	22.3264	2.6305	87.7612		0.03	-2387.1	2.3871	0.18	1.40418		2.13	-43389.1	43.3891		2.43	13339.7	13.3397	3.98	34.262		2.62	12778	12.778	4.99	43.8104		0.45	-6880.48	6.88048	4.79	137.469		0.71	-19377.7	19.3777				0.03	6037.97	6.03797	4.09
1.166	24854	24.854	2.517	67.9623		1.2887	22607.3	22.6073	2.6397	86.4974		0.03	-2667.94	2.66794	0.18	1.96585		2.13	-43529.5	43.5295		2.43	13480.1	13.4801	3.98	34.8236		2.63	12778	12.778	4.99	44.2316		0.45	-7020.89	7.02089	4.8	135.503		0.71	-19377.7	19.3777				0.03	6880.48	6.88048	4.09
1.167	25134.8	25.1348	2.52	66.8389		1.2932	22607.3	22.6073	2.6457	85.7953		0.04	-2948.78	2.94878	0.18	1.40418		2.13	-43389.1	43.3891		2.43	13480.1	13.4801	3.99	35.1045		2.65	13058.9	13.0589	5	44.6529		0.45	-7020.89	7.02089	4.8	134.801		0.71	-19377.7	19.3777				0.03	7161.31	7.16131	4.1
1.167	24854	24.854	2.52	67.541		1.2993	23028.5	23.0285	2.6518	85.3741		0.04	-2387.1	2.3871	0.18	1.40418		2.13	-43389.1	43.3891		2.43	13339.7	13.3397	3.99	35.1045		2.66	13199.3	13.1993	5.01	45.0741		0.45	-7020.89	7.02089	4.86	141.682		0.71	-19377.7	19.3777				0.03	6880.48	6.88048	4.11
1.169	25134.8	25.1348	2.518	67.8218		1.3084	23028.5	23.0285	2.6518	85.0932		0.04	-2527.52	2.52752	0.18	1.82543		2.13	-43248.7	43.2487		2.43	13480.1	13.4801	4	34.9641		2.67	13339.7	13.3397	5.01	45.7762		0.45	-7020.89	7.02089	4.87	140.558		0.71	-19377.7	19.3777				0.03	6740.06	6.74006	4.13
1.172	25134.8	25.1348	2.517	67.1197		1.3145	23309.4	23.3094	2.6533	84.9528		0.04	-2527.52	2.52752	0.18	1.96585		2.13	-43529.5	43.5295		2.43	13620.5	13.6205	4	35.1045		2.69	13339.7	13.3397	5.02	45.0741		0.45	-6880.48	6.88048	4.89	146.175		0.71	-19237.2	19.2372				0.03	6880.48	6.88048	4.13
1.172	24854	24.854	2.518	67.4006		1.3221	23309.4	23.3094	2.6564	84.8124		0.04	-2667.94	2.66794	0.17	4.07212		2.13	-43248.7	43.2487		2.44	13339.7	13.3397	4	34.9641		2.71	13480.1	13.4801	5.03	44.9337		0.45	-7020.89	7.02089	4.9	144.49		0.71	-19377.7	19.3777				0.03	6880.48	6.88048	4.13
1.173	24713.5	24.7135	2.517	67.9623		1.3297	23730.6	23.7306	2.6564	84.8124		0.04	-2246.69	2.24669	0.17	2.52752		2.13	-43248.7	43.2487		2.44	13339.7	13.3397	4	34.9641		2.72	13480.1	13.4801	5.03	45.4954		0.45	-6880.48	6.88048	4.91	143.788		0.71	-19237.2	19.2372				0.03	6880.48	6.88048	4.15
1.173	24573.1	24.5731	2.52	66.9793		1.3403	23871	23.871	2.6564	84.5316		0.04	-2246.69	2.24669	0.18	2.94878		2.13	-43389.1	43.3891		2.44	13480.1	13.4801	4	34.9641		2.74	13620.5	13.6205	5.04	46.1975		0.45	-7161.31	7.16131	4.95	153.336		0.71	-19237.2	19.2372				0.03	6740.06	6.74006	4.16
1.173	24432.7	24.4327	2.518	67.4006		1.3495	23871	23.871	2.6579	84.5316		0.04	-2106.27	2.10627	0.18	2.80836		2.13	-43248.7	43.2487		2.44	13339.7	13.3397	4.01	34.9641		2.76	13901.4	13.9014	5.04	46.7592		0.45	-6880.48	6.88048	4.97	150.668		0.71	-18675.6	18.6756				0.03	6880.48	6.88048	4.18
1.176	24573.1	24.5731	2.52	68.1027		1.3571	24151.9	24.1519	2.6594	84.5316		0.04	-2246.69	2.24669	0.17	2.52752		2.13	-43529.5	43.5295		2.44	13339.7	13.3397	4.01	34.8236		2.77	13901.4	13.9014	5.05	46.1975		0.45	-7020.89	7.02089	4.97	157.128		0.71	-19377.7	19.3777				0.03	6880.48	6.88048	4.2
1.175	24573.1	24.5731	2.521	67.2602		1.3616	24432.7	24.4327	2.6594	87.3399		0.04	-2246.69	2.24669	0.17	2.66794		2.13	-43248.7	43.2487		2.44	13339.7	13.3397	4.01	35.1045		2.79	14182.2	14.1822	5.05	45.9167		0.45	-7161.31	7.16131	5.03	157.268		0.71	-20501	20.501				0.03	6740.06	6.74006	4.2
1.176	24573.1	24.5731	2.518	68.1027		1.3662	24432.7	24.4327	2.6746	89.3058		0.04	-1965.85	1.96585	0.18	2.52752		2.13	-43248.7	43.2487		2.44	13339.7	13.3397	4.02	35.1045		2.81	14322.6	14.3226	5.06	46.6187		0.45	-6880.48	6.88048	5.03	157.268		0.74	-21203.1	21.2031				0.03	6740.06	6.74006	4.22
1.175	24573.1	24.5731	2.52	68.9452		1.3707	24573.1	24.5731	2.6898	90.9908		0.04	-1825.43	1.82543	0.17	2.94878		2.13	-43248.7	43.2487		2.44	13480.1	13.4801	4.02	35.2449		2.83	14322.6	14.3226	5.06	47.3208		0.45	-7161.31	7.16131	5.1	165.834		0.78	-21764.8	21.7648				0.03	6740.06	6.74006	4.23
1.178	24432.7	24.4327	2.52	68.1027		1.3753	24573.1	24.5731	2.7081	91.8333		0.04	-1825.43	1.82543	0.18	2.66794		2.13	-43248.7	43.2487		2.44	13480.1	13.4801	4.03	35.2449		2.85	14463	14.463	5.07	48.0229		0.45	-7020.89	7.02089	5.11	164.289		0.8	-22045.6	22.0456				0.03	6740.06	6.74006	4.25
1.176	24432.7	24.4327	2.523	68.8048		1.3783	24432.7	24.4327	2.7202	90.8504		0.04	-1965.85	1.96585	0.17	3.37003		2.13	-43389.1	43.3891		2.45	13620.5	13.6205	4.03	35.3853		2.87	14603.5	14.6035	5.08	47.6017		0.46	-7020.89	7.02089	5.14	173.697		0.81	-21764.8	21.7648				0.03	6740.06	6.74006	4.26
1.178	24432.7	24.4327	2.521	68.5239		1.3844	24713.5	24.7135	2.7232	91.5525		0.04	-1965.85	1.96585	0.17	2.52752		2.13	-43389.1	43.3891		2.45	13480.1	13.4801	4.03	35.1045		2.89	15024.7	15.0247	5.08	47.04		0.45	-7020.89	7.02089	5.16	170.608		0.81	-21764.8	21.7648				0.03	6740.06	6.74006	4.27
1.178	24292.3	24.2923	2.521	67.8218		1.3859	24994.4	24.9944	2.7308	93.0971		0.04	-1965.85	1.96585	0.18	4.07212		2.14	-43389.1	43.3891		2.45	13620.5	13.6205	4.03	34.8236		2.91	15024.7	15.0247	5.09	48.0229		0.45	-6740.06	6.74006	5.17	170.046		0.81	-21764.8	21.7648				0.03	6740.06	6.74006	4.31
1.178	24151.9	24.1519	2.52	67.9623		1.3905	25134.8	25.1348	2.7491	94.9225		0.04	-2106.27	2.10627	0.17	2.3871		2.13	-43529.5	43.5295		2.45	13480.1	13.4801	4.03	35.5257		2.93	15305.5	15.3055	5.1	48.725		0.45	-7020.89	7.02089	5.26	183.807		0.81	-21624.3	21.6243				0.03	6740.06	6.74006	4.32
1.178	24151.9	24.1519	2.521	68.5239		1.3966	25275.2	25.2752	2.7688	96.3267		0.04	-2667.94	2.66794	0.17	4.07212		2.13	-43529.5	43.5295		2.45	13620.5	13.6205	4.04	35.6661		2.95	15024.7	15.0247	5.1	49.4271		0.45	-7161.31	7.16131	5.27	181.279		0.81	-21483.9	21.4839				0.03	6459.22	6.45922	4.33
1.176	24292.3	24.2923	2.523	68.3835		1.3996	25275.2	25.2752	2.784	95.6246		0.04	-2808.36	2.80836	0.18	2.3871		2.13	-43529.5	43.5295		2.45	13480.1	13.4801	4.04	36.2278		2.98	15446	15.446	5.11	48.5846		0.45	-6880.48	6.88048	5.28	181.841		0.81	-21483.9	21.4839				0.03	6459.22	6.45922	4.38
1.176	24432.7	24.4327	2.521	68.5239		1.4057	25556.1	25.5561	2.7871	94.7821		0.04	-2667.94	2.66794	0.18	3.65086		2.13	-43810.4	43.8104		2.45	13620.5	13.6205	4.05	36.2278		2.99	15726.8	15.7268	5.12	48.5846		0.45	-7020.89	7.02089	5.34	191.249		0.82	-21483.9	21.4839				0.03	6740.06	6.74006	4.38
1.179	24292.3	24.2923	2.523	69.7877		1.4087	25836.9	25.8369	2.7947	95.9054		0.04	-2808.36	2.80836	0.18	2.3871		2.13	-43529.5	43.5295		2.45	13761	13.761	4.05	36.3682		3.02	15867.2	15.8672	5.12	49.1463		0.45	-6740.06	6.74006	5.35	189.424		0.82	-21764.8	21.7648				0.03	7442.15	7.44215	4.43
1.175	24151.9	24.1519	2.524	69.226		1.4163	26117.7	26.1177	2.8008	96.7479		0.04	-2808.36	2.80836	0.17	2.66794		2.13	-43529.5	43.5295		2.46	13620.5	13.6205	4.06	36.5087		3.04	15867.2	15.8672	5.13	49.4271		0.45	-7020.89	7.02089	5.39	202.483		0.81	-21764.8	21.7648				0.04	8003.82	8.00382	4.44
1.175	24432.7	24.4327	2.521	69.226		1.4224	26117.7	26.1177	2.8053	96.0458		0.04	-2667.94	2.66794	0.17	2.80836		2.13	-43810.4	43.8104		2.46	13761	13.761	4.07	36.7895		3.05	16007.6	16.0076	5.13	50.2696		0.45	-6880.48	6.88048	5.42	198.27		0.82	-21483.9	21.4839				0.04	7863.4	7.8634	4.46
1.176	24432.7	24.4327	2.523	69.7877		1.4255	26117.7	26.1177	2.8084	95.4842		0.04	-2527.52	2.52752	0.18	2.66794		2.13	-43670	43.67		2.46	13620.5	13.6205	4.07	36.7895		3.07	16007.6	16.0076	5.14	50.41		0.45	-6880.48	6.88048	5.42	196.866		0.81	-21483.9	21.4839				0.04	7863.4	7.8634	4.47
1.176	24994.4	24.9944	2.524	69.6473		1.4315	26258.1	26.2581	2.8099	95.4842		0.04	-2527.52	2.52752	0.17	2.24669		2.13	-43670	43.67		2.46	13480.1	13.4801	4.08	37.0703		3.09	16288.5	16.2885	5.15	49.2867		0.45	-6880.48	6.88048	5.47	199.534		0.81	-21624.3	21.6243				0.04	7582.57	7.58257	4.48
1.178	25275.2	25.2752	2.523	69.3664		1.433	26117.7	26.1177	2.8099	95.2033		0.04	-2246.69	2.24669	0.17	2.80836		2.13	-43950.8	43.9508		2.46	13901.4	13.9014	4.09	37.0703		3.11	16148.1	16.1481	5.15	49.9888		0.45	-7020.89	7.02089	5.47	193.355		0.82	-21483.9	21.4839				0.04	7863.4	7.8634	4.52
1.179	25415.6	25.4156	2.523	70.6302		1.4346	25977.3	25.9773	2.8114	95.0629		0.04	-2246.69	2.24669	0.18	2.52752		2.13	-43670	43.67		2.46	13620.5	13.6205	4.09	36.7895		3.13	16428.9	16.4289	5.15	50.41		0.45	-7020.89	7.02089	5.47	196.164		0.82	-21343.5	21.3435				0.03	7722.98	7.72298	4.53
1.181	25696.5	25.6965	2.524	69.5069		1.4361	25977.3	25.9773	2.8129	94.9225		0.04	-2106.27	2.10627	0.17	2.80836		2.13	-43670	43.67		2.46	13761	13.761	4.09	36.2278		3.15	16569.3	16.5693	5.16	50.9717		0.45	-6880.48	6.88048	5.47	194.058		0.82	-21343.5	21.3435				0.04	7582.57	7.58257	4.57
1.187	25696.5	25.6965	2.521	69.226		1.4361	25696.5	25.6965	2.8159	94.7821		0.04	-1965.85	1.96585	0.17	2.3871		2.13	-43810.4	43.8104		2.46	13620.5	13.6205	4.1	36.6491		3.16	16428.9	16.4289	5.17	51.3929		0.45	-6880.48	6.88048	5.47	194.058		0.82	-21483.9	21.4839				0.04	7582.57	7.58257	4.58
1.188	25977.3	25.9773	2.524	69.0856		1.4346	25836.9	25.8369	2.8144	94.7821		0.04	-2106.27	2.10627	0.17	2.80836		2.13	-43529.5	43.5295		2.47	13620.5	13.6205	4.1	37.2107		3.17	16569.3	16.5693	5.17	51.2525		0.45	-7722.98	7.72298	5.47	194.619		0.82	-21343.5	21.3435				0.04	7582.57	7.58257	4.59
1.196	25836.9	25.8369	2.524	70.2089		1.4346	25415.6	25.4156	2.8144	94.6417		0.04	-2106.27	2.10627	0.18	2.24669		2.13	-43389.1	43.3891		2.47	13620.5	13.6205	4.11	37.9128		3.17	16148.1	16.1481	5.18	50.6909		0.49	-8144.24	8.14424	5.47	194.058		0.82	-21343.5	21.3435				0.04	7582.57	7.58257	4.61
1.201	26539	26.539	2.523	70.0685		1.4376	25556.1	25.5561	2.8175	94.6417		0.04	-1404.18	1.40418	0.17	3.51045		2.13	-43529.5	43.5295		2.47	13761	13.761	4.12	37.9128		3.17	16007.6	16.0076	5.18	51.2525		0.6	-8846.33	8.84633	5.47	193.777		0.82	-21203.1	21.2031				0.04	7722.98	7.72298	4.62
1.207	26258.1	26.2581	2.524	70.0685		1.4346	25696.5	25.6965	2.8175	94.3608		0.04	-1825.43	1.82543	0.17	2.3871		2.14	-43389.1	43.3891		2.47	13480.1	13.4801	4.13	38.3341		3.17	15867.2	15.8672	5.19	52.095		0.61	-8705.91	8.70591	5.47	193.777		0.82	-21203.1	21.2031				0.04	7722.98	7.72298	4.66
1.213	26398.6	26.3986	2.524	71.3323		1.4376	25556.1	25.5561	2.8175	94.3608		0.04	-1965.85	1.96585	0.18	3.9317		2.13	-43529.5	43.5295		2.47	13620.5	13.6205	4.14	38.4745		3.18	16007.6	16.0076	5.19	53.078		0.61	-8565.49	8.56549	5.47	198.27		0.82	-21203.1	21.2031				0.04	7722.98	7.72298	4.68
1.22	26539	26.539	2.526	70.4898		1.4346	25556.1	25.5561	2.8175	94.2204		0.04	-2106.27	2.10627	0.18	2.24669		2.14	-43248.7	43.2487		2.48	13761	13.761	4.15	38.1937		3.17	15726.8	15.7268	5.2	53.3588		0.61	-8846.33	8.84633	5.47	194.058		0.82	-21343.5	21.3435				0.04	7582.57	7.58257	4.69
1.228	26539	26.539	2.527	71.0514		1.4376	25275.2	25.2752	2.8175	94.9225		0.04	-2667.94	2.66794	0.18	3.9317		2.13	-43248.7	43.2487		2.48	13620.5	13.6205	4.17	38.3341		3.18	15726.8	15.7268	5.2	52.3759		0.61	-8705.91	8.70591	5.47	194.058		0.82	-21343.5	21.3435				0.04	7582.57	7.58257	4.72
1.235	26679.4	26.6794	2.526	71.894		1.4376	25415.6	25.4156	2.819	98.1521		0.04	-2948.78	2.94878	0.17	2.24669		2.13	-43389.1	43.3891		2.48	13480.1	13.4801	4.18	38.7553		3.18	15867.2	15.8672	5.21	52.6567		0.61	-8705.91	8.70591	5.47	193.355		0.82	-21203.1	21.2031				0.04	7582.57	7.58257	4.72
1.245	26819.8	26.8198	2.526	70.7706		1.4376	25556.1	25.5561	2.8296	100.399		0.04	-2667.94	2.66794	0.18	4.49337		2.13	-43248.7	43.2487		2.48	13620.5	13.6205	4.19	37.9128		3.18	15586.4	15.5864	5.21	53.4992		0.61	-8425.07	8.42507	5.47	193.917		0.82	-21203.1	21.2031				0.04	7442.15	7.44215	4.76
1.251	26960.2	26.9602	2.523	71.7535		1.4376	25415.6	25.4156	2.8403	100.68		0.04	-2667.94	2.66794	0.17	2.3871		2.13	-43389.1	43.3891		2.48	13620.5	13.6205	4.19	37.7724		3.18	15726.8	15.7268	5.23	54.3417		0.61	-8565.49	8.56549	5.47	193.355		0.82	-21203.1	21.2031				0.04	7582.57	7.58257	4.77
1.255	26960.2	26.9602	2.524	72.0344		1.4346	25134.8	25.1348	2.8463	99.9775		0.04	-2667.94	2.66794	0.17	2.66794		2.13	-43529.5	43.5295		2.48	13620.5	13.6205	4.2	38.7553		3.18	15586.4	15.5864	5.24	54.6226		0.61	-8705.91	8.70591	5.47	192.513		0.82	-21203.1	21.2031				0.04	7442.15	7.44215	4.8
1.26	27100.7	27.1007	2.524	70.7706		1.4406	25275.2	25.2752	2.8509	99.4159		0.04	-2808.36	2.80836	0.18	2.80836		2.13	-43529.5	43.5295		2.49	13620.5	13.6205	4.21	38.7553		3.18	15586.4	15.5864	5.24	53.3588		0.61	-8565.49	8.56549	5.47	192.373		0.82	-21203.1	21.2031				0.04	7442.15	7.44215	4.81
1.266	27100.7	27.1007	2.524	71.894		1.4391	25134.8	25.1348	2.8509	99.4159		0.04	-2527.52	2.52752	0.17	2.10627		2.13	-43248.7	43.2487		2.49	13761	13.761	4.21	38.8957		3.18	15446	15.446	5.24	53.9205		0.61	-8425.07	8.42507	5.48	192.513		0.82	-21343.5	21.3435				0.03	7442.15	7.44215	4.81
1.269	27241.1	27.2411	2.524	72.0344		1.4376	25134.8	25.1348	2.8539	99.8371		0.04	-2387.1	2.3871	0.17	2.80836		2.13	-43248.7	43.2487		2.49	13761	13.761	4.22	39.1766		3.18	15446	15.446	5.25	54.763		0.61	-8565.49	8.56549	5.48	192.653		0.82	-20922.3	20.9223				0.04	7442.15	7.44215	4.83
1.275	27100.7	27.1007	2.527	71.1919		1.4361	25134.8	25.1348	2.8539	99.6967		0.04	-2246.69	2.24669	0.17	2.24669		2.13	-43389.1	43.3891		2.49	13761	13.761	4.23	39.0362		3.18	15305.5	15.3055	5.26	55.8863		0.61	-8565.49	8.56549	5.47	194.76		0.82	-21343.5	21.3435				0.04	7582.57	7.58257	4.84
1.277	27521.9	27.5219	2.526	72.596		1.4391	24854	24.854	2.8585	100.68		0.04	-2246.69	2.24669	0.18	3.22961		2.13	-43529.5	43.5295		2.49	13761	13.761	4.23	39.0362		3.18	15305.5	15.3055	5.27	56.1671		0.61	-8565.49	8.56549	5.48	192.794		0.82	-22466.9	22.4669				0.04	7442.15	7.44215	4.86
1.281	27381.5	27.3815	2.526	72.8769		1.4391	24994.4	24.9944	2.8615	101.663		0.04	-2246.69	2.24669	0.18	2.66794		2.13	-43529.5	43.5295		2.49	13620.5	13.6205	4.24	39.1766		3.18	15586.4	15.5864	5.28	55.0438		0.61	-8565.49	8.56549	5.47	192.513		0.84	-23590.2	23.5902				0.03	7582.57	7.58257	4.88
1.286	27521.9	27.5219	2.524	71.6131		1.4391	25134.8	25.1348	2.8646	101.241		0.04	-1965.85	1.96585	0.18	2.66794		2.13	-43389.1	43.3891		2.49	13480.1	13.4801	4.24	39.317		3.18	15586.4	15.5864	5.28	56.3076		0.61	-8565.49	8.56549	5.48	192.934		0.87	-23871	23.871				0.04	8003.82	8.00382	4.9
1.292	27802.7	27.8027	2.527	72.1748		1.4391	25134.8	25.1348	2.8676	100.96		0.04	-2106.27	2.10627	0.18	3.79128		2.13	-43529.5	43.5295		2.49	13901.4	13.9014	4.25	39.5978		3.18	15586.4	15.5864	5.29	57.1501		0.61	-8565.49	8.56549	5.48	193.215		0.87	-23309.4	23.3094				0.04	8705.91	8.70591	4.92
1.295	27943.2	27.9432	2.527	73.0173		1.4361	25134.8	25.1348	2.8691	101.803		0.04	-1965.85	1.96585	0.18	2.3871		2.13	-43389.1	43.3891		2.5	13480.1	13.4801	4.26	39.5978		3.18	16148.1	16.1481	5.3	57.7118		0.61	-8565.49	8.56549	5.48	195.883		0.88	-23449.8	23.4498				0.04	8425.07	8.42507	4.93
1.296	27943.2	27.9432	2.527	72.3152		1.4376	24994.4	24.9944	2.8767	104.19		0.04	-2106.27	2.10627	0.18	4.77421		2.13	-43389.1	43.3891		2.5	13620.5	13.6205	4.27	39.8787		3.19	16148.1	16.1481	5.31	57.5713		0.61	-8565.49	8.56549	5.48	194.338		0.88	-23309.4	23.3094				0.04	8425.07	8.42507	4.96
1.302	28504.8	28.5048	2.527	72.4556		1.4391	25134.8	25.1348	2.8904	105.033		0.04	-2106.27	2.10627	0.18	2.3871		2.13	-43670	43.67		2.5	13339.7	13.3397	4.27	40.1595		3.19	16428.9	16.4289	5.32	57.4309		0.62	-9127.16	9.12716	5.47	194.198		0.88	-23309.4	23.3094				0.04	8425.07	8.42507	4.97
1.308	28364.4	28.3644	2.527	73.1577		1.4391	25134.8	25.1348	2.901	105.454		0.04	-2106.27	2.10627	0.18	4.49337		2.13	-43248.7	43.2487		2.5	13480.1	13.4801	4.28	39.5978		3.2	16709.7	16.7097	5.32	58.5543		0.72	-10250.5	10.2505	5.48	194.338		0.88	-23309.4	23.3094				0.04	8284.66	8.28466	5
1.311	28364.4	28.3644	2.53	72.8769		1.4406	26258.1	26.2581	2.9071	104.752		0.04	-2106.27	2.10627	0.18	2.94878		2.13	-43248.7	43.2487		2.5	13480.1	13.4801	4.28	39.4574		3.2	16709.7	16.7097	5.33	59.3968		0.78	-10250.5	10.2505	5.48	194.76		0.88	-23169	23.169				0.04	8144.24	8.14424	5.01
1.318	28645.2	28.6452	2.53	73.2981		1.4391	26258.1	26.2581	2.9102	104.19		0.04	-2387.1	2.3871	0.18	4.35295		2.13	-43389.1	43.3891		2.5	13199.3	13.1993	4.28	40.1595		3.22	16990.6	16.9906	5.35	59.818		0.77	-10390.9	10.3909	5.48	198.972		0.89	-23028.5	23.0285				0.05	8425.07	8.42507	5.04
1.322	28645.2	28.6452	2.529	73.0173		1.4422	26679.4	26.6794	2.9132	103.769		0.04	-2808.36	2.80836	0.18	2.66794		2.13	-43389.1	43.3891		2.5	13480.1	13.4801	4.29	40.2999		3.23	17271.4	17.2714	5.35	58.5543		0.77	-10110.1	10.1101	5.48	195.04		0.89	-23169	23.169				0.04	8284.66	8.28466	5.05
1.324	28785.7	28.7857	2.53	73.0173		1.4467	27241.1	27.2411	2.9147	103.488		0.04	-2948.78	2.94878	0.18	4.63379		2.13	-43248.7	43.2487		2.5	13199.3	13.1993	4.3	40.7212		3.25	17411.8	17.4118	5.36	60.6605		0.77	-10110.1	10.1101	5.48	199.113		0.89	-23309.4	23.3094				0.05	8425.07	8.42507	5.06
1.327	28645.2	28.6452	2.535	74.7023		1.4513	27241.1	27.2411	2.9132	103.348		0.04	-2527.52	2.52752	0.18	2.3871		2.13	-43529.5	43.5295		2.5	13339.7	13.3397	4.31	41.002		3.26	17271.4	17.2714	5.37	60.9414		0.77	-9969.67	9.96967	5.48	195.602		0.89	-23028.5	23.0285				0.04	8284.66	8.28466	5.1
1.33	28926.1	28.9261	2.533	73.8598		1.4558	27521.9	27.5219	2.9178	103.207		0.04	-2808.36	2.80836	0.18	4.49337		2.13	-43389.1	43.3891		2.5	13199.3	13.1993	4.32	41.002		3.28	17692.7	17.6927	5.39	61.7839		0.77	-9969.67	9.96967	5.48	195.462		0.89	-23169	23.169				0.05	8284.66	8.28466	5.11
1.333	28785.7	28.7857	2.532	75.1236		1.4589	27662.3	27.6623	2.9193	103.067		0.04	-2387.1	2.3871	0.18	2.3871		2.13	-43248.7	43.2487		2.5	13058.9	13.0589	4.33	41.002		3.3	17833.1	17.8331	5.4	60.5201		0.77	-10110.1	10.1101	5.48	195.883		0.89	-23028.5	23.0285				0.04	8284.66	8.28466	5.15
1.333	28926.1	28.9261	2.535	75.5448		1.465	27802.7	27.8027	2.9193	102.786		0.04	-2667.94	2.66794	0.18	3.37003		2.13	-43529.5	43.5295		2.5	13199.3	13.1993	4.34	41.002		3.32	17973.5	17.9735	5.4	61.503		0.77	-9969.67	9.96967	5.48	196.023		0.89	-23169	23.169				0.05	8284.66	8.28466	5.16
1.336	29066.5	29.0665	2.535	74.1406		1.4695	28083.6	28.0836	2.9208	102.786		0.04	-2387.1	2.3871	0.18	3.08919		2.13	-43529.5	43.5295		2.5	13199.3	13.1993	4.35	41.1424		3.34	18113.9	18.1139	5.41	62.486		0.77	-10110.1	10.1101	5.48	197.849		0.89	-23028.5	23.0285				0.05	8284.66	8.28466	5.17
1.337	29347.3	29.3473	2.539	75.264		1.4786	28083.6	28.0836	2.9208	102.645		0.04	-2106.27	2.10627	0.18	3.08919		2.13	-43529.5	43.5295		2.5	13058.9	13.0589	4.36	41.2829		3.36	18254.3	18.2543	5.42	63.1881		0.77	-10110.1	10.1101	5.48	196.445		0.89	-21062.7	21.0627				0.04	8144.24	8.14424	5.17
1.339	29066.5	29.0665	2.541	74.5619		1.4817	27943.2	27.9432	2.9223	102.786		0.04	-2387.1	2.3871	0.19	4.91463		2.13	-43670	43.67		2.5	12918.5	12.9184	4.36	41.4233		3.39	18394.7	18.3947	5.43	63.3285		0.77	-9969.67	9.96967	5.48	196.445		0.89	-21905.2	21.9052				0.05	8425.07	8.42507	5.2
1.342	29066.5	29.0665	2.539	74.8427		1.4862	28224	28.224	2.9223	102.786		0.04	-1404.18	1.40418	0.18	2.66794		2.13	-43670	43.67		2.5	13058.9	13.0589	4.38	41.2829		3.41	18675.6	18.6756	5.44	62.3455		0.77	-10110.1	10.1101	5.48	198.691		0.89	-23730.6	23.7306				0.05	8144.24	8.14424	5.2
1.342	28785.7	28.7857	2.545	76.1065		1.4893	28645.2	28.6452	2.9223	102.645		0.04	-2246.69	2.24669	0.18	4.91463		2.13	-43529.5	43.5295		2.5	13199.3	13.1993	4.38	40.5808		3.43	18816	18.816	5.44	63.6093		0.77	-10110.1	10.1101	5.48	197.006		0.9	-24713.5	24.7135				0.05	8284.66	8.28466	5.23
1.342	28926.1	28.9261	2.542	74.9831		1.4908	28504.8	28.5048	2.9223	102.505		0.04	-1965.85	1.96585	0.18	2.66794		2.13	-43389.1	43.3891		2.5	12918.5	12.9184	4.38	41.4233		3.45	18956.4	18.9564	5.46	65.1539		0.77	-9969.67	9.96967	5.48	197.147		0.93	-25275.2	25.2752				0.04	8425.07	8.42507	5.25
1.343	28785.7	28.7857	2.545	75.4044		1.4984	28926.1	28.9261	2.9254	103.207		0.04	-2106.27	2.10627	0.19	4.07212		2.13	-43248.7	43.2487		2.5	12918.5	12.9184	4.39	41.9849		3.47	18956.4	18.9564	5.48	65.9964		0.77	-9969.67	9.96967	5.48	197.006		0.96	-25836.9	25.8369				0.05	8284.66	8.28466	5.26
1.342	28785.7	28.7857	2.547	75.4044		1.5014	28926.1	28.9261	2.9254	104.471		0.04	-1965.85	1.96585	0.19	2.66794		2.13	-43529.5	43.5295		2.5	12918.5	12.9184	4.4	42.2658		3.49	18956.4	18.9564	5.48	64.8731		0.77	-9969.67	9.96967	5.48	197.006		0.97	-25696.5	25.6965				0.05	8284.66	8.28466	5.29
1.342	28926.1	28.9261	2.547	75.1236		1.5045	29206.9	29.2069	2.9269	106.437		0.04	-2106.27	2.10627	0.19	2.94878		2.13	-43389.1	43.3891		2.5	13058.9	13.0589	4.41	42.5466		3.51	19096.8	19.0968	5.49	64.8731		0.77	-9969.67	9.96967	5.48	201.64		0.97	-25556	25.556				0.05	8565.49	8.56549	5.3
1.342	28645.2	28.6452	2.548	76.3873		1.5136	29628.2	29.6282	2.9345	108.543		0.04	-2106.27	2.10627	0.19	4.63379		2.13	-43529.5	43.5295		2.5	13058.9	13.0589	4.42	42.687		3.53	19377.7	19.3777	5.49	65.4347		0.77	-9829.25	9.82925	5.48	196.725		0.98	-25556	25.556				0.06	9267.58	9.26758	5.34
1.342	28645.2	28.6452	2.55	75.264		1.5197	29628.2	29.6282	2.9451	109.807		0.04	-2246.69	2.24669	0.19	2.66794		2.13	-43670	43.67		2.5	12918.5	12.9184	4.43	42.687		3.55	19377.7	19.3777	5.5	66.9793		0.77	-9969.67	9.96967	5.48	196.725		0.98	-25415.6	25.4156				0.07	9267.58	9.26758	5.35
1.346	28645.2	28.6452	2.552	75.8257		1.5288	29768.6	29.7686	2.9603	110.228		0.04	-2387.1	2.3871	0.2	4.91463		2.13	-43389.1	43.3891		2.5	12918.5	12.9184	4.44	42.8274		3.57	19518.1	19.5181	5.52	67.8218		0.77	-9829.25	9.82925	5.49	196.866		0.98	-25275.2	25.2752				0.07	8986.74	8.98674	5.37
1.345	28504.8	28.5048	2.553	75.9661		1.5333	29768.6	29.7686	2.9649	109.386		0.04	-2667.94	2.66794	0.2	2.24669		2.13	-43389.1	43.3891		2.5	12918.5	12.9184	4.45	43.1083		3.59	19658.5	19.6585	5.52	66.6985		0.77	-9829.25	9.82925	5.49	196.445		0.98	-25275.2	25.2752				0.07	9267.58	9.26758	5.41
1.345	28645.2	28.6452	2.552	75.5448		1.5364	29909	29.909	2.971	108.964		0.04	-2808.36	2.80836	0.2	3.79128		2.14	-43389.1	43.3891		2.5	12918.5	12.9184	4.46	43.1083		3.6	20079.8	20.0798	5.53	66.6985		0.77	-9969.67	9.96967	5.48	196.304		0.98	-25275.2	25.2752				0.07	9127.16	9.12716	5.42
1.348	28504.8	28.5048	2.553	76.2469		1.5425	30189.8	30.1898	2.971	108.403		0.04	-2527.52	2.52752	0.2	2.52752		2.13	-43389.1	43.3891		2.5	12918.5	12.9184	4.47	43.3891		3.63	20220.2	20.2202	5.53	68.9452		0.77	-9829.25	9.82925	5.48	196.445		0.98	-25134.8	25.1348				0.07	8846.33	8.84633	5.45
1.346	28504.8	28.5048	2.553	74.9831		1.5485	30330.3	30.3303	2.9755	108.262		0.04	-2667.94	2.66794	0.21	3.22961		2.13	-43529.5	43.5295		2.5	12778	12.778	4.48	42.9679		3.65	20079.8	20.0798	5.55	70.3494		0.77	-9969.67	9.96967	5.49	197.147		0.98	-25134.8	25.1348				0.07	8986.74	8.98674	5.46
1.346	28364.4	28.3644	2.556	74.9831		1.5516	30470.7	30.4707	2.974	108.403		0.04	-2808.36	2.80836	0.21	2.94878		2.13	-43248.7	43.2487		2.5	12918.5	12.9184	4.48	42.1254		3.67	20220.2	20.2202	5.56	68.8048		0.77	-9969.67	9.96967	5.48	196.304		0.98	-25134.8	25.1348				0.07	9127.16	9.12716	5.5
1.348	28364.4	28.3644	2.558	76.3873		1.5561	30470.7	30.4707	2.9801	110.649		0.04	-2667.94	2.66794	0.21	3.08919		2.13	-43670	43.67		2.5	12637.6	12.6376	4.49	43.3891		3.69	20360.6	20.3606	5.57	71.1919		0.77	-9829.25	9.82925	5.49	196.725		0.98	-25275.2	25.2752				0.07	8986.74	8.98674	5.52
1.346	28504.8	28.5048	2.556	75.264		1.5577	30330.3	30.3303	2.9846	111.913		0.04	-2527.52	2.52752	0.21	2.3871		2.13	-43389.1	43.3891		2.5	12918.5	12.9184	4.5	43.8104		3.71	20501	20.501	5.6	72.8769		0.77	-9969.67	9.96967	5.49	195.321		0.98	-25134.8	25.1348				0.07	8986.74	8.98674	5.53
1.346	28224	28.224	2.556	75.6852		1.5622	30611.1	30.6111	2.9907	112.896		0.04	-2246.69	2.24669	0.21	2.24669		2.13	-43389.1	43.3891		2.5	12918.5	12.9184	4.51	43.9508		3.73	20641.4	20.6414	5.61	71.0515		0.77	-9829.25	9.82925	5.49	195.883		0.98	-25134.8	25.1348				0.08	8986.74	8.98674	5.56
1.346	28364.4	28.3644	2.558	76.5277		1.5637	30751.5	30.7515	3.0059	114.721		0.04	-2106.27	2.10627	0.21	2.24669		2.13	-43529.5	43.5295		2.5	12918.5	12.9184	4.53	43.8104		3.75	20781.8	20.7818	5.61	70.4898		0.77	-9829.25	9.82925	5.49	197.006		0.98	-24994.4	24.9944				0.08	8986.74	8.98674	5.57
1.345	28224	28.224	2.558	75.4044		1.5668	30611.1	30.6111	3.0211	115.143		0.04	-2106.27	2.10627	0.21	3.65086		2.13	-43529.5	43.5295		2.5	12637.6	12.6376	4.54	43.9508		3.77	20922.3	20.9223	5.61	69.6473		0.77	-9829.25	9.82925	5.49	197.006		0.98	-25134.8	25.1348				0.08	8986.74	8.98674	5.61
1.343	28224	28.224	2.561	75.9661		1.5668	30611.1	30.6111	3.0287	114.3		0.04	-2246.69	2.24669	0.21	2.52752		2.13	-43389.1	43.3891		2.5	12497.2	12.4972	4.54	44.2316		3.79	21203.1	21.2031	5.62	69.226		0.77	-9969.67	9.96967	5.49	200.376		0.99	-26679.4	26.6794				0.08	9127.16	9.12716	5.62
1.345	28083.6	28.0836	2.559	75.9661		1.5698	30330.3	30.3303	3.0363	115.985		0.04	-2106.27	2.10627	0.22	3.22961		2.13	-43248.7	43.2487		2.5	12778	12.778	4.55	44.6529		3.81	21343.5	21.3435	5.62	68.8048		0.77	-9829.25	9.82925	5.49	198.691		1.01	-27662.3	27.6623				0.07	8986.74	8.98674	5.63
1.345	28224	28.224	2.559	75.264		1.5698	30189.8	30.1898	3.05	117.951		0.04	-1404.18	1.40418	0.22	2.52752		2.13	-43389.1	43.3891		2.5	12637.6	12.6376	4.56	45.2146		3.84	21343.5	21.3435	5.62	68.1027		0.77	-9688.83	9.68883	5.49	201.078		1.04	-28083.6	28.0836				0.08	8846.33	8.84633	5.66
1.346	28364.4	28.3644	2.564	76.8086		1.5698	30330.3	30.3303	3.0667	120.057		0.04	-2106.27	2.10627	0.22	4.21254		2.13	-43389.1	43.3891		2.5	12497.2	12.4972	4.57	44.9337		3.85	21483.9	21.4839	5.62	67.9623		0.77	-10531.3	10.5313	5.49	199.253		1.07	-29066.5	29.0665				0.08	8846.33	8.84633	5.67
1.346	28083.6	28.0836	2.561	76.1065		1.5713	30470.7	30.4707	3.0864	119.917		0.04	-1825.43	1.82543	0.22	2.52752		2.13	-43248.7	43.2487		2.5	12778	12.778	4.58	44.2316		3.87	21624.3	21.6243	5.61	67.4006		0.77	-10110.1	10.1101	5.49	199.253		1.08	-28364.4	28.3644				0.08	8986.74	8.98674	5.69
1.343	28224	28.224	2.564	76.5277		1.5713	30189.8	30.1898	3.0971	118.934		0.04	-1404.18	1.40418	0.22	2.3871		2.13	-43529.5	43.5295		2.5	12918.5	12.9184	4.58	44.3721		3.87	21062.7	21.0627	5.62	66.9793		0.77	-9688.83	9.68883	5.49	198.832		1.08	-28224	28.224				0.08	8846.33	8.84633	5.71
1.345	28364.4	28.3644	2.564	76.949		1.5713	30189.8	30.1898	3.1016	121.04		0.04	-1965.85	1.96585	0.23	3.22961		2.13	-43389.1	43.3891		2.5	13058.9	13.0589	4.58	45.0741		3.88	20922.3	20.9223	5.62	66.6985		0.77	-9688.83	9.68883	5.49	199.113		1.09	-28083.6	28.0836				0.08	8986.74	8.98674	5.73
1.345	28504.8	28.5048	2.565	76.2469		1.5729	29909	29.909	3.1184	123.568		0.04	-2246.69	2.24669	0.23	2.3871		2.13	-43389.1	43.3891		2.5	12918.5	12.9184	4.6	45.4954		3.88	20781.8	20.7818	5.62	66.2772		0.77	-9969.67	9.96967	5.49	198.832		1.09	-27943.2	27.9432				0.08	8705.91	8.70591	5.76
1.346	28645.2	28.6452	2.564	76.3873		1.5729	30049.4	30.0494	3.1396	124.691		0.04	-2527.52	2.52752	0.23	3.79128		2.13	-43248.7	43.2487		2.5	13058.9	13.0589	4.61	45.4954		3.88	20641.4	20.6414	5.62	65.9964		0.77	-9688.83	9.68883	5.49	199.113		1.09	-28083.6	28.0836				0.08	8986.74	8.98674	5.77
1.348	29206.9	29.2069	2.567	76.8086		1.5744	30049.4	30.0494	3.1548	124.551		0.04	-2948.78	2.94878	0.23	2.24669		2.13	-43108.3	43.1083		2.5	13199.3	13.1993	4.61	45.7762		3.88	20360.6	20.3606	5.62	65.4347		0.77	-9688.83	9.68883	5.49	202.061		1.09	-28083.6	28.0836				0.08	8986.74	8.98674	5.78
1.346	29487.8	29.4878	2.568	75.9661		1.5759	30049.4	30.0494	3.1624	123.568		0.04	-2667.94	2.66794	0.23	4.77421		2.13	-43389.1	43.3891		2.5	13199.3	13.1993	4.62	46.1975		3.89	20220.2	20.2202	5.61	65.4347		0.77	-9829.25	9.82925	5.49	199.815		1.09	-28083.6	28.0836				0.09	10110.1	10.1101	5.78
1.348	29628.2	29.6282	2.565	75.8257		1.5759	30049.4	30.0494	3.1655	123.287		0.04	-2667.94	2.66794	0.23	2.52752		2.13	-43529.5	43.5295		2.5	13199.3	13.1993	4.64	45.9167		3.88	20360.6	20.3606	5.62	65.0135		0.77	-9829.25	9.82925	5.5	199.674		1.09	-27943.2	27.9432				0.1	9829.25	9.82925	5.78
1.353	29909	29.909	2.567	76.8086		1.5759	29909	29.909	3.1716	123.849		0.04	-2808.36	2.80836	0.23	4.07212		2.13	-43529.5	43.5295		2.5	13339.7	13.3397	4.65	46.0571		3.89	20220.2	20.2202	5.62	65.0135		0.77	-9969.67	9.96967	5.5	199.534		1.09	-27802.7	27.8027				0.11	9969.67	9.96967	5.78
1.354	29909	29.909	2.571	76.5277		1.5759	30470.7	30.4707	3.1746	123.427		0.04	-2527.52	2.52752	0.23	2.52752		2.13	-43248.7	43.2487		2.5	13620.5	13.6205	4.66	46.1975		3.88	20079.8	20.0798	5.61	64.4518		0.77	-9688.83	9.68883	5.5	199.534		1.09	-27662.3	27.6623				0.1	9688.83	9.68883	5.79
1.357	30189.8	30.1898	2.568	76.2469		1.5774	30330.3	30.3303	3.1791	123.006		0.04	-2387.1	2.3871	0.23	2.24669		2.13	-43248.7	43.2487		2.5	13480.1	13.4801	4.67	46.6187		3.89	20220.2	20.2202	5.62	64.171		0.77	-9829.25	9.82925	5.5	201.078		1.09	-27802.7	27.8027				0.1	9548.42	9.54842	5.79
1.36	30470.7	30.4707	2.571	77.2298		1.5789	30470.7	30.4707	3.1761	122.725		0.04	-2387.1	2.3871	0.23	3.37003		2.13	-43248.7	43.2487		2.5	13480.1	13.4801	4.68	45.9167		3.89	19939.3	19.9393	5.61	67.8218		0.77	-9829.25	9.82925	5.5	199.253		1.09	-27802.7	27.8027				0.1	9829.25	9.82925	5.79
1.365	30470.7	30.4707	2.571	76.6682		1.5789	30611.1	30.6111	3.1776	122.444		0.04	-2106.27	2.10627	0.23	2.52752		2.13	-43248.7	43.2487		2.5	13480.1	13.4801	4.68	45.9167		3.89	19939.3	19.9393	5.62	72.8769		0.77	-9688.83	9.68883	5.5	198.972		1.09	-27802.7	27.8027				0.1	9688.83	9.68883	5.79
1.368	30751.5	30.7515	2.571	76.5277		1.5789	30891.9	30.8919	3.1791	122.444		0.04	-2387.1	2.3871	0.23	2.3871		2.13	-43248.7	43.2487		2.5	13761	13.761	4.69	46.4783		3.89	20079.8	20.0798	5.63	71.894		0.77	-9969.67	9.96967	5.5	199.113		1.1	-29487.8	29.4878				0.1	9688.83	9.68883	5.8
1.372	30751.5	30.7515	2.57	76.8086		1.5805	30891.9	30.8919	3.1807	122.304		0.04	-2246.69	2.24669	0.23	5.19546		2.13	-43389.1	43.3891		2.51	13620.5	13.6205	4.7	47.04		3.89	19798.9	19.7989	5.64	74.5619		0.77	-9688.83	9.68883	5.5	199.253		1.09	-27521.9	27.5219				0.11	9548.42	9.54842	5.81
1.377	31032.4	31.0324	2.573	77.7915		1.5805	31032.4	31.0324	3.1807	122.164		0.04	-1965.85	1.96585	0.23	2.3871		2.13	-43248.7	43.2487		2.51	13761	13.761	4.71	47.04		3.89	19939.3	19.9393	5.67	76.5277		0.77	-9548.42	9.54842	5.5	199.534		1.1	-29487.8	29.4878				0.11	9688.83	9.68883	5.83
1.381	31313.2	31.3132	2.571	76.8086		1.5835	31313.2	31.3132	3.1807	121.883		0.04	-2106.27	2.10627	0.24	3.79128		2.13	-43248.7	43.2487		2.51	13761	13.761	4.72	47.1804		3.89	19939.3	19.9393	5.68	74.9831		0.77	-9969.67	9.96967	5.5	199.253		1.13	-30049.4	30.0494				0.11	9548.42	9.54842	5.84
1.389	31313.2	31.3132	2.573	77.6511		1.5865	31594	31.594	3.1837	121.602		0.04	-1404.18	1.40418	0.24	2.66794		2.13	-43389.1	43.3891		2.51	13761	13.761	4.73	47.4612		3.89	19798.9	19.7989	5.69	75.8257		0.77	-10250.5	10.2505	5.5	199.253		1.15	-32015.3	32.0153				0.1	9688.83	9.68883	5.85
1.397	31594	31.594	2.574	77.5107		1.5881	31453.6	31.4536	3.1822	121.883		0.04	-1965.85	1.96585	0.24	2.80836		2.13	-43248.7	43.2487		2.52	13761	13.761	4.73	47.6017		3.89	19798.9	19.7989	5.71	78.7744		0.77	-10531.3	10.5313	5.5	199.393		1.17	-30611.1	30.6111				0.1	9548.42	9.54842	5.87
1.403	31734.4	31.7344	2.574	77.3703		1.5881	31453.6	31.4536	3.1852	121.602		0.04	-1965.85	1.96585	0.24	4.77421		2.13	-43248.7	43.2487		2.52	13901.4	13.9014	4.75	47.6017		3.89	19798.9	19.7989	5.73	78.2128		0.77	-10390.9	10.3909	5.5	199.393		1.17	-30611.1	30.6111				0.11	9548.42	9.54842	5.88
1.413	31874.9	31.8749	2.577	78.2128		1.5926	31313.2	31.3132	3.1852	121.742		0.04	-1965.85	1.96585	0.24	2.94878		2.13	-43108.3	43.1083		2.52	13761	13.761	4.75	48.5846		3.89	19798.9	19.7989	5.73	77.2298		0.78	-10390.9	10.3909	5.5	201.5		1.17	-30611.1	30.6111				0.1	9688.83	9.68883	5.9
1.419	31874.9	31.8749	2.576	77.6511		1.5926	31313.2	31.3132	3.1867	124.691		0.04	-2387.1	2.3871	0.25	5.4763		2.13	-43389.1	43.3891		2.52	13620.5	13.6205	4.77	48.5846		3.89	20220.2	20.2202	5.74	79.0553		0.78	-10390.9	10.3909	5.5	199.815		1.17	-30470.7	30.4707				0.11	9408	9.408	5.91
1.428	32296.1	32.2961	2.579	78.2128		1.5911	31172.8	31.1728	3.1913	127.64		0.04	-2808.36	2.80836	0.26	2.80836		2.13	-43248.7	43.2487		2.52	13761	13.761	4.78	47.7421		3.89	20641.4	20.6414	5.76	80.8807		0.77	-10390.9	10.3909	5.5	200.236		1.17	-30330.3	30.3303				0.11	9548.42	9.54842	5.91
1.436	32296.1	32.2961	2.58	79.1957		1.5926	31172.8	31.1728	3.2004	129.044		0.04	-2948.78	2.94878	0.26	3.9317		2.13	-43248.7	43.2487		2.52	13901.4	13.9014	4.78	48.725		3.89	21343.5	21.3435	5.77	81.0211		0.78	-10250.5	10.2505	5.5	200.236		1.17	-30330.3	30.3303				0.1	9548.42	9.54842	5.93
1.442	32296.1	32.2961	2.58	78.3532		1.5972	31172.8	31.1728	3.208	129.325		0.04	-2667.94	2.66794	0.26	2.80836		2.13	-43248.7	43.2487		2.52	14041.8	14.0418	4.79	48.8654		3.89	21624.3	21.6243	5.78	80.0382		0.77	-10110.1	10.1101	5.5	200.236		1.18	-30049.4	30.0494				0.11	9688.83	9.68883	5.93
1.45	32717.4	32.7174	2.585	79.1957		1.5972	31172.8	31.1728	3.2171	128.623		0.04	-2808.36	2.80836	0.26	3.37003		2.13	-43389.1	43.3891		2.52	13901.4	13.9014	4.8	49.0058		3.91	21905.2	21.9052	5.79	81.4424		0.78	-10250.5	10.2505	5.5	200.376		1.18	-30049.4	30.0494				0.11	9548.42	9.54842	5.95
1.46	32717.4	32.7174	2.586	78.9149		1.5957	31032.4	31.0324	3.2187	129.606		0.04	-2808.36	2.80836	0.26	5.61672		2.13	-43248.7	43.2487		2.53	13761	13.761	4.81	49.4271		3.92	22186	22.186	5.8	82.987		0.78	-10250.5	10.2505	5.5	199.674		1.18	-30330.3	30.3303				0.11	9969.67	9.96967	5.96
1.47	32998.2	32.9982	2.586	78.7744		1.5957	31172.8	31.1728	3.2293	131.15		0.04	-2667.94	2.66794	0.26	2.80836		2.13	-43389.1	43.3891		2.53	13761	13.761	4.82	49.5675		3.93	22186	22.186	5.82	84.672		0.77	-9969.67	9.96967	5.5	199.674		1.18	-30189.8	30.1898				0.12	10531.3	10.5313	5.98
1.477	33138.6	33.1386	2.591	79.8978		1.5957	31172.8	31.1728	3.2369	132.695		0.04	-2387.1	2.3871	0.27	4.35295		2.13	-43529.5	43.5295		2.53	13761	13.761	4.83	49.8483		3.95	22326.4	22.3264	5.83	82.8466		0.78	-10110.1	10.1101	5.5	199.253		1.18	-29909	29.909				0.13	10390.9	10.3909	6
1.483	32998.2	32.9982	2.593	79.0553		1.5941	31172.8	31.1728	3.2521	133.818		0.04	-2387.1	2.3871	0.27	2.52752		2.13	-43248.7	43.2487		2.53	14041.8	14.0418	4.84	49.7079		3.97	22607.3	22.6073	5.83	83.9699		0.78	-10250.5	10.2505	5.5	199.393		1.18	-30049.4	30.0494				0.13	10390.9	10.3909	6.01
1.489	33419.5	33.4195	2.593	79.1957		1.5972	31172.8	31.1728	3.2643	134.801		0.04	-2387.1	2.3871	0.26	2.24669		2.13	-43248.7	43.2487		2.53	14041.8	14.0418	4.85	50.1292		3.99	22888.1	22.8881	5.84	85.6549		0.78	-10110.1	10.1101	5.51	198.832		1.18	-29909	29.909				0.13	10390.9	10.3909	6.04
1.492	33279	33.279	2.594	79.0553		1.5972	30891.9	30.8919	3.2764	133.818		0.04	-2246.69	2.24669	0.27	4.91463		2.13	-43108.3	43.1083		2.53	14182.2	14.1822	4.86	50.2696		4.01	23169	23.169	5.86	86.4974		0.78	-10390.9	10.3909	5.51	199.253		1.18	-29909	29.909				0.13	10390.9	10.3909	6.05
1.497	33559.9	33.5599	2.594	79.0553		1.6002	31032.4	31.0324	3.2794	133.116		0.04	-2246.69	2.24669	0.27	2.66794		2.13	-43248.7	43.2487		2.54	14041.8	14.0418	4.86	49.8483		4.04	23449.8	23.4498	5.87	85.6549		0.78	-10110.1	10.1101	5.5	201.078		1.18	-29768.6	29.7686				0.13	10390.9	10.3909	6.07
1.5	33559.9	33.5599	2.596	78.4936		1.5972	30891.9	30.8919	3.2825	132.554		0.04	-2106.27	2.10627	0.27	3.79128		2.13	-43108.3	43.1083		2.54	14041.8	14.0418	4.87	49.5675		4.06	23590.2	23.5902	5.87	85.0932		0.78	-10110.1	10.1101	5.5	199.534		1.18	-29628.2	29.6282				0.13	10390.9	10.3909	6.08
1.503	33419.5	33.4195	2.597	79.8978		1.5987	31032.4	31.0324	3.287	133.116		0.04	-1965.85	1.96585	0.27	2.66794		2.13	-43108.3	43.1083		2.54	14041.8	14.0418	4.87	49.1463		4.08	23590.2	23.5902	5.88	88.042		0.78	-10110.1	10.1101	5.5	201.921		1.18	-29628.2	29.6282				0.13	10390.9	10.3909	6.1
1.504	33419.5	33.4195	2.6	79.3361		1.5987	31032.4	31.0324	3.2901	133.397		0.04	-1825.43	1.82543	0.28	3.79128		2.13	-43108.3	43.1083		2.54	14041.8	14.0418	4.88	49.7079		4.1	23730.6	23.7306	5.91	89.5866		0.78	-10110.1	10.1101	5.51	199.674		1.18	-30049.4	30.0494				0.13	10390.9	10.3909	6.12
1.506	33559.9	33.5599	2.599	79.8978		1.5987	30891.9	30.8919	3.2946	133.116		0.04	-1965.85	1.96585	0.28	2.66794		2.14	-42827.4	42.8274		2.54	14041.8	14.0418	4.88	50.1292		4.12	24011.5	24.0115	5.92	88.3229		0.78	-10250.5	10.2505	5.51	203.606		1.19	-31594	31.594				0.13	10110.1	10.1101	6.13
1.506	33419.5	33.4195	2.602	80.8807		1.5987	30891.9	30.8919	3.2962	132.976		0.04	-1965.85	1.96585	0.28	3.08919		2.13	-42967.9	42.9679		2.54	13901.4	13.9014	4.88	50.2696		4.14	24151.9	24.1519	5.92	88.6037		0.78	-10110.1	10.1101	5.51	200.095		1.21	-32717.4	32.7174				0.13	10110.1	10.1101	6.15
1.509	33279	33.279	2.603	80.1786		1.5987	31032.4	31.0324	3.2992	133.537		0.04	-2527.52	2.52752	0.28	5.75713		2.13	-43108.3	43.1083		2.55	14041.8	14.0418	4.88	50.2696		4.16	24292.3	24.2923	5.93	90.0079		0.78	-10110.1	10.1101	5.51	200.236		1.24	-33279	33.279				0.13	10110.1	10.1101	6.17
1.509	33138.6	33.1386	2.606	80.1786		1.6002	31032.4	31.0324	3.3022	135.363		0.04	-2948.78	2.94878	0.28	2.80836		2.13	-43108.3	43.1083		2.55	14041.8	14.0418	4.89	50.2696		4.18	24432.7	24.4327	5.95	92.2546		0.78	-9969.67	9.96967	5.51	200.376		1.26	-33138.6	33.1386				0.13	9969.67	9.96967	6.18
1.511	32857.8	32.8578	2.608	81.302		1.6002	31032.4	31.0324	3.3068	136.627		0.04	-2667.94	2.66794	0.28	5.33588		2.13	-42967.9	42.9679		2.55	14041.8	14.0418	4.89	50.1292		4.2	24713.5	24.7135	5.96	91.412		0.78	-10250.5	10.2505	5.51	200.657		1.26	-32998.2	32.9982				0.14	10110.1	10.1101	6.2
1.511	32857.8	32.8578	2.611	80.1786		1.6017	30611.1	30.6111	3.3098	136.205		0.04	-2667.94	2.66794	0.28	2.66794		2.13	-42967.9	42.9679		2.55	14041.8	14.0418	4.89	50.41		4.22	25134.8	25.1348	5.97	91.1312		0.78	-10110.1	10.1101	5.51	200.657		1.27	-32857.8	32.8578				0.14	10250.5	10.2505	6.21
1.509	32857.8	32.8578	2.612	81.7232		1.6017	31172.8	31.1728	3.3144	135.644		0.04	-2667.94	2.66794	0.28	3.51045		2.13	-42827.4	42.8274		2.55	14041.8	14.0418	4.89	50.9717		4.24	24994.4	24.9944	5.98	93.5183		0.78	-10110.1	10.1101	5.51	200.938		1.27	-32717.4	32.7174				0.13	10110.1	10.1101	6.23
1.511	33138.6	33.1386	2.612	80.5999		1.6002	31313.2	31.3132	3.3174	136.346		0.04	-2667.94	2.66794	0.28	4.07212		2.13	-43108.3	43.1083		2.55	14041.8	14.0418	4.9	51.8142		4.26	25275.2	25.2752	6	94.9225		0.78	-11654.7	11.6547	5.51	201.078		1.27	-32717.4	32.7174				0.13	10250.5	10.2505	6.24
1.512	32717.4	32.7174	2.617	81.1615		1.6017	31453.6	31.4536	3.322	135.925		0.04	-2527.52	2.52752	0.28	2.80836		2.13	-43108.3	43.1083		2.55	14041.8	14.0418	4.92	52.2355		4.27	25696.5	25.6965	6.01	94.08		0.78	-10812.2	10.8122	5.51	201.219		1.27	-32577	32.577				0.13	10110.1	10.1101	6.26
1.512	32998.2	32.9982	2.615	81.4424		1.6048	31453.6	31.4536	3.3205	135.784		0.04	-2387.1	2.3871	0.29	5.75713		2.13	-42687	42.687		2.55	14182.2	14.1822	4.93	52.6567		4.29	25696.5	25.6965	6.01	93.6587		0.81	-11373.9	11.3739	5.51	200.938		1.27	-32436.5	32.4365				0.13	10110.1	10.1101	6.27
1.512	32857.8	32.8578	2.618	81.7232		1.6033	31313.2	31.3132	3.325	135.503		0.04	-2387.1	2.3871	0.29	2.66794		2.13	-42967.9	42.9679		2.55	14041.8	14.0418	4.94	51.6738		4.31	25977.3	25.9773	6.02	95.9054		0.82	-11233.4	11.2334	5.51	201.78		1.27	-32296.1	32.2961				0.14	10250.5	10.2505	6.29
1.511	32857.8	32.8578	2.623	82.8466		1.6048	31453.6	31.4536	3.325	135.363		0.04	-2246.69	2.24669	0.29	3.37003		2.13	-42827.4	42.8274		2.56	14041.8	14.0418	4.94	51.1121		4.33	25836.9	25.8369	6.04	97.3096		0.82	-10952.6	10.9526	5.51	201.64		1.28	-32577	32.577				0.13	9969.67	9.96967	6.31
1.512	32717.4	32.7174	2.624	81.7232		1.6033	31594	31.594	3.325	135.503		0.04	-1965.85	1.96585	0.28	4.91463		2.13	-42827.4	42.8274		2.55	14041.8	14.0418	4.94	50.8313		4.35	26398.6	26.3986	6.05	96.8883		0.82	-10812.2	10.8122	5.51	202.061		1.27	-32577	32.577				0.14	10110.1	10.1101	6.32
1.512	32857.8	32.8578	2.628	82.5657		1.6048	31734.4	31.7344	3.3266	135.503		0.04	-1825.43	1.82543	0.29	2.94878		2.13	-42967.9	42.9679		2.56	14041.8	14.0418	4.94	50.41		4.36	26679.4	26.6794	6.06	95.9054		0.82	-10812.2	10.8122	5.51	202.763		1.27	-32155.7	32.1557				0.14	10110.1	10.1101	6.34
1.512	32857.8	32.8578	2.629	82.004		1.6048	31734.4	31.7344	3.3296	136.486		0.04	-1404.18	1.40418	0.29	5.4763		2.13	-42827.4	42.8274		2.56	14182.2	14.1822	4.94	50.2696		4.38	26819.8	26.8198	6.06	97.1692		0.82	-10671.8	10.6718	5.51	201.64		1.28	-32436.5	32.4365				0.13	10110.1	10.1101	6.36
1.515	32717.4	32.7174	2.632	82.7061		1.6093	31734.4	31.7344	3.3311	138.592		0.04	-1404.18	1.40418	0.29	2.80836		2.13	-42967.9	42.9679		2.56	14322.6	14.3226	4.94	50.1292		4.39	26819.8	26.8198	6.07	99.2754		0.82	-10671.8	10.6718	5.51	201.5		1.27	-32577	32.577				0.14	11373.9	11.3739	6.39
1.515	32717.4	32.7174	2.634	82.2849		1.6093	31734.4	31.7344	3.3357	138.171		0.04	-1825.43	1.82543	0.28	4.63379		2.13	-42687	42.687		2.56	14182.2	14.1822	4.95	49.8483		4.41	27241.1	27.2411	6.09	100.118		0.82	-10812.2	10.8122	5.51	201.78		1.28	-32436.5	32.4365				0.14	11514.3	11.5143	6.4
1.515	32576.9	32.5769	2.635	82.1445		1.6093	32015.3	32.0153	3.3357	137.89		0.04	-1404.18	1.40418	0.28	2.80836		2.13	-42687	42.687		2.56	14182.2	14.1822	4.95	50.1292		4.42	27521.9	27.5219	6.1	98.8542		0.82	-10812.2	10.8122	5.51	203.466		1.28	-32296.1	32.2961				0.15	10531.3	10.5313	6.42
1.512	32717.4	32.7174	2.638	82.987		1.6124	32155.7	32.1557	3.3372	137.75		0.04	-2667.94	2.66794	0.28	3.22961		2.13	-42967.9	42.9679		2.56	14322.6	14.3226	4.95	49.8483		4.43	27521.9	27.5219	6.1	98.5734		0.82	-10812.2	10.8122	5.51	201.64		1.28	-31172.8	31.1728				0.15	11093	11.093	6.43
1.515	32576.9	32.5769	2.64	82.004		1.6124	32155.7	32.1557	3.3418	137.89		0.05	-2808.36	2.80836	0.28	4.91463		2.13	-42827.4	42.8274		2.56	14182.2	14.1822	4.95	49.7079		4.45	27662.3	27.6623	6.11	100.82		0.82	-10671.8	10.6718	5.51	206.414		1.28	-32296.1	32.2961				0.15	10952.6	10.9526	6.44
1.514	32576.9	32.5769	2.643	82.987		1.6109	32155.7	32.1557	3.3433	139.856		0.04	-2667.94	2.66794	0.28	2.94878		2.13	-42827.4	42.8274		2.56	14182.2	14.1822	4.95	49.5675		4.46	28364.4	28.3644	6.12	102.786		0.82	-10812.2	10.8122	5.51	201.64		1.28	-33138.6	33.1386				0.16	10671.8	10.6718	6.46
1.515	32576.9	32.5769	2.643	82.987		1.6124	32015.3	32.0153	3.3494	141.682		0.04	-2948.78	2.94878	0.29	5.61672		2.13	-42827.4	42.8274		2.56	14463	14.463	4.95	49.5675		4.47	28083.6	28.0836	6.13	101.522		0.82	-10671.8	10.6718	5.51	202.202		1.29	-34542.8	34.5428				0.16	10812.2	10.8122	6.48
1.514	32576.9	32.5769	2.644	82.4253		1.6154	31874.9	31.8749	3.357	142.384		0.04	-2948.78	2.94878	0.29	2.52752		2.13	-42967.9	42.9679		2.57	14182.2	14.1822	4.95	49.4271		4.48	28224	28.224	6.14	100.68		0.82	-10812.2	10.8122	5.51	201.78		1.32	-35525.7	35.5257				0.16	10812.2	10.8122	6.5
1.514	32717.4	32.7174	2.647	84.3911		1.6124	31874.9	31.8749	3.3661	143.647		0.04	-2808.36	2.80836	0.29	3.51045		2.13	-42967.9	42.9679		2.57	14463	14.463	4.95	49.1463		4.49	28083.6	28.0836	6.14	102.084		0.82	-10812.2	10.8122	5.51	204.87		1.34	-35666.1	35.6661				0.16	10531.3	10.5313	6.51
1.514	32717.4	32.7174	2.649	83.1274		1.6139	32015.3	32.0153	3.3721	143.226		0.04	-2387.1	2.3871	0.29	3.79128		2.14	-42967.9	42.9679		2.57	14322.6	14.3226	4.95	49.2867		4.49	27943.2	27.9432	6.15	103.769		0.82	-10531.3	10.5313	5.51	202.061		1.34	-35244.9	35.2449				0.16	10812.2	10.8122	6.54
1.514	32857.8	32.8578	2.652	84.3911		1.6169	31734.4	31.7344	3.3813	142.524		0.04	-2246.69	2.24669	0.29	3.08919		2.13	-42687	42.687		2.57	14182.2	14.1822	4.95	49.1463		4.5	27662.3	27.6623	6.17	105.033		0.82	-10952.6	10.9526	5.51	206.414		1.35	-35244.9	35.2449				0.16	10671.8	10.6718	6.56
1.514	32998.2	32.9982	2.653	83.4082		1.6169	32155.7	32.1557	3.3843	143.086		0.04	-1825.43	1.82543	0.3	5.89755		2.13	-42827.4	42.8274		2.57	14041.8	14.0418	4.95	48.8654		4.5	27662.3	27.6623	6.17	103.628		0.82	-10812.2	10.8122	5.51	202.483		1.35	-35104.5	35.1045				0.16	10671.8	10.6718	6.58
1.515	33419.5	33.4195	2.652	84.2507		1.6184	31874.9	31.8749	3.3889	144.63		0.04	-2106.27	2.10627	0.29	2.3871		2.13	-42827.4	42.8274		2.57	14182.2	14.1822	4.95	48.8654		4.5	27521.9	27.5219	6.18	103.067		0.82	-10671.8	10.6718	5.51	205.151		1.35	-34823.6	34.8236				0.16	10390.9	10.3909	6.59
1.515	33700.3	33.7003	2.653	83.9699		1.6184	32015.3	32.0153	3.398	146.035		0.04	-2106.27	2.10627	0.3	4.21254		2.13	-42687	42.687		2.57	14041.8	14.0418	4.95	48.8654		4.5	27241.1	27.2411	6.18	105.033		0.82	-10671.8	10.6718	5.52	202.904		1.35	-34823.6	34.8236				0.16	10531.3	10.5313	6.61
1.517	34262	34.262	2.658	84.5316		1.62	32155.7	32.1557	3.4071	147.298		0.04	-2106.27	2.10627	0.29	2.94878		2.13	-42687	42.687		2.57	14182.2	14.1822	4.95	48.725		4.5	27100.7	27.1007	6.19	106.296		0.82	-10671.8	10.6718	5.52	207.116		1.35	-35104.5	35.1045				0.16	10671.8	10.6718	6.63
1.518	34402.4	34.4024	2.661	85.0932		1.6184	32015.3	32.0153	3.4162	148.422		0.04	-1965.85	1.96585	0.3	3.22961		2.13	-42967.9	42.9679		2.57	14182.2	14.1822	4.95	48.5846		4.5	26960.2	26.9602	6.2	107.701		0.82	-10812.2	10.8122	5.52	203.606		1.35	-35104.5	35.1045				0.16	10531.3	10.5313	6.64
1.52	34823.6	34.8236	2.661	84.1103		1.6184	32015.3	32.0153	3.4269	148.422		0.04	-2106.27	2.10627	0.3	6.3188		2.13	-42827.4	42.8274		2.57	14322.6	14.3226	4.95	48.5846		4.5	27241.1	27.2411	6.21	106.296		0.82	-10812.2	10.8122	5.52	208.521		1.35	-34823.6	34.8236				0.16	10531.3	10.5313	6.65
1.526	35104.5	35.1045	2.664	84.8124		1.6184	32155.7	32.1557	3.4329	147.72		0.04	-1965.85	1.96585	0.3	2.80836		2.13	-42687	42.687		2.57	14182.2	14.1822	4.95	48.4442		4.5	27100.7	27.1007	6.21	106.718		0.82	-10812.2	10.8122	5.52	203.887		1.35	-34683.2	34.6832				0.16	10531.3	10.5313	6.67
1.53	35666.1	35.6661	2.669	84.2507		1.62	32155.7	32.1557	3.436	146.877		0.04	-1404.18	1.40418	0.3	3.65086		2.13	-42827.4	42.8274		2.57	14322.6	14.3226	4.95	48.3038		4.5	26960.2	26.9602	6.22	108.824		0.82	-10531.3	10.5313	5.52	207.678		1.35	-34823.6	34.8236				0.16	10390.9	10.3909	6.68
1.535	35385.3	35.3853	2.67	85.3741		1.62	32155.7	32.1557	3.439	148.562		0.04	-2106.27	2.10627	0.31	4.91463		2.13	-42687	42.687		2.58	14322.6	14.3226	4.95	48.1633		4.5	26960.2	26.9602	6.24	110.509		0.82	-10531.3	10.5313	5.52	204.308		1.35	-34542.8	34.5428				0.16	10531.3	10.5313	6.69
1.538	35666.1	35.6661	2.67	85.2337		1.623	32015.3	32.0153	3.4481	149.826		0.04	-2527.52	2.52752	0.31	2.80836		2.13	-42687	42.687		2.58	14322.6	14.3226	4.95	48.3038		4.5	26960.2	26.9602	6.25	109.807		0.82	-10671.8	10.6718	5.52	205.431		1.35	-34823.6	34.8236				0.16	10531.3	10.5313	6.71
1.546	35806.6	35.8066	2.675	84.672		1.623	32296.1	32.2961	3.4572	150.949		0.04	-2667.94	2.66794	0.31	4.91463		2.14	-42967.9	42.9679		2.58	14322.6	14.3226	4.95	48.0229		4.5	26960.2	26.9602	6.25	108.543		0.82	-10812.2	10.8122	5.52	204.308		1.35	-34823.6	34.8236				0.16	10531.3	10.5313	6.72
1.547	35806.6	35.8066	2.678	86.4974		1.623	32155.7	32.1557	3.4648	151.23		0.04	-2667.94	2.66794	0.31	2.66794		2.13	-42546.6	42.5466		2.58	14182.2	14.1822	4.95	48.3038		4.5	26960.2	26.9602	6.26	110.088		0.82	-10671.8	10.6718	5.52	206.274		1.36	-34542.8	34.5428				0.16	10531.3	10.5313	6.75
1.552	36087.4	36.0874	2.679	85.0932		1.626	32296.1	32.2961	3.4724	152.775		0.04	-2948.78	2.94878	0.32	3.22961		2.13	-42827.4	42.8274		2.58	14182.2	14.1822	4.95	48.0229		4.5	26679.4	26.6794	6.27	112.053		0.82	-10531.3	10.5313	5.52	205.01		1.36	-33840.7	33.8407				0.16	11233.4	11.2334	6.76
1.558	36087.4	36.0874	2.678	86.357		1.6245	32436.5	32.4365	3.4831	153.336		0.05	-2808.36	2.80836	0.34	7.02089		2.13	-42827.4	42.8274		2.58	14322.6	14.3226	4.95	47.7421		4.5	26679.4	26.6794	6.29	113.458		0.82	-10952.6	10.9526	5.52	207.257		1.35	-34823.6	34.8236				0.18	11373.9	11.3739	6.79
1.559	36227.8	36.2278	2.682	85.3741		1.626	32436.5	32.4365	3.4922	152.634		0.05	-2667.94	2.66794	0.33	2.52752		2.13	-42827.4	42.8274		2.58	14322.6	14.3226	4.95	47.7421		4.5	26539	26.539	6.29	112.053		0.83	-11654.7	11.6547	5.52	205.291		1.36	-35947	35.947				0.18	11093	11.093	6.81
1.562	36368.2	36.3682	2.685	86.2166		1.626	32296.1	32.2961	3.4968	152.073		0.04	-2667.94	2.66794	0.34	3.79128		2.13	-42827.4	42.8274		2.58	14322.6	14.3226	4.95	47.8825		4.5	26539	26.539	6.3	112.896		0.84	-11373.9	11.3739	5.52	207.678		1.37	-37351.2	37.3512				0.19	11093	11.093	6.82
1.565	36368.2	36.3682	2.685	85.7953		1.626	32436.5	32.4365	3.5013	151.932		0.04	-2527.52	2.52752	0.34	5.4763		2.13	-42827.4	42.8274		2.58	14322.6	14.3226	4.95	47.4612		4.5	26539	26.539	6.31	114.3		0.84	-11233.4	11.2334	5.53	205.993		1.4	-38053.2	38.0532				0.19	11093	11.093	6.84
1.57	36508.7	36.5087	2.688	87.0591		1.6276	32436.5	32.4365	3.5028	153.617		0.04	-2387.1	2.3871	0.34	2.66794		2.13	-42687	42.687		2.58	14322.6	14.3226	4.95	47.6017		4.5	26258.1	26.2581	6.32	115.424		0.84	-11373.9	11.3739	5.53	208.521		1.42	-39036.2	39.0362				0.19	10952.6	10.9526	6.85
1.573	36508.7	36.5087	2.691	86.4974		1.6291	32436.5	32.4365	3.5104	155.021		0.04	-2246.69	2.24669	0.35	6.17839		2.13	-42827.4	42.8274		2.58	14463	14.463	4.95	47.6017		4.5	26539	26.539	6.33	115.424		0.84	-11093	11.093	5.53	206.414		1.44	-38474.5	38.4745				0.19	10952.6	10.9526	6.87
1.574	36789.5	36.7895	2.693	86.0762		1.6276	32717.4	32.7174	3.518	156.706		0.04	-2106.27	2.10627	0.34	2.52752		2.13	-42687	42.687		2.59	14463	14.463	4.95	47.4612		4.5	26258.1	26.2581	6.34	114.019		0.84	-11093	11.093	5.53	208.801		1.45	-38474.5	38.4745				0.19	11233.4	11.2334	6.89
1.579	37070.3	37.0703	2.694	87.6208		1.6276	32576.9	32.5769	3.5272	157.268		0.04	-2106.27	2.10627	0.34	2.24669		2.13	-42546.6	42.5466		2.59	14463	14.463	4.95	47.6017		4.5	26258.1	26.2581	6.34	116.406		0.84	-11233.4	11.2334	5.53	207.116		1.45	-38193.7	38.1937				0.19	10952.6	10.9526	6.9
1.583	37070.3	37.0703	2.699	86.6378		1.6276	32998.2	32.9982	3.5378	157.83		0.04	-2246.69	2.24669	0.34	1.96585		2.13	-42827.4	42.8274		2.59	14322.6	14.3226	4.95	47.3208		4.5	26258.1	26.2581	6.35	117.67		0.84	-11233.4	11.2334	5.53	207.959		1.45	-38193.7	38.1937				0.19	11093	11.093	6.91
1.587	37210.7	37.2107	2.703	87.4803		1.6306	32717.4	32.7174	3.5454	157.689		0.04	-1965.85	1.96585	0.34	1.96585		2.13	-42546.6	42.5466		2.59	14603.5	14.6035	4.95	47.1804		4.5	26117.7	26.1177	6.36	118.794		0.84	-11093	11.093	5.53	207.538		1.45	-38053.2	38.0532				0.19	11093	11.093	6.93
1.59	37210.7	37.2107	2.702	86.9187		1.6306	32717.4	32.7174	3.5515	156.847		0.05	-1404.18	1.40418	0.34	1.40418		2.14	-42687	42.687		2.59	14322.6	14.3226	4.95	47.04		4.5	26117.7	26.1177	6.37	116.968		0.84	-11093	11.093	5.54	207.397		1.45	-37912.8	37.9128				0.19	11093	11.093	6.94
1.594	37351.2	37.3512	2.708	87.9016		1.6321	32857.8	32.8578	3.556	157.268		0.04	-1825.43	1.82543	0.34	1.96585		2.13	-42687	42.687		2.59	14322.6	14.3226	4.95	47.1804		4.5	26117.7	26.1177	6.37	115.704		0.84	-11093	11.093	5.53	207.678		1.45	-37912.8	37.9128				0.19	10952.6	10.9526	6.95
1.605	37632	37.632	2.711	88.1824		1.6306	32857.8	32.8578	3.5621	159.234		0.04	-1965.85	1.96585	0.34	1.40418		2.13	-42687	42.687		2.59	14463	14.463	4.95	46.8996		4.5	26117.7	26.1177	6.38	118.091		0.84	-11093	11.093	5.53	208.24		1.45	-37772.4	37.7724				0.19	10952.6	10.9526	6.96
1.606	37912.8	37.9128	2.716	87.4803		1.6336	32717.4	32.7174	3.5682	160.919		0.04	-2246.69	2.24669	0.34	1.96585		2.13	-42967.9	42.9679		2.59	14322.6	14.3226	4.95	47.04		4.5	26117.7	26.1177	6.38	119.074		0.85	-11093	11.093	5.54	208.099		1.45	-37912.8	37.9128				0.19	11093	11.093	6.96
1.611	37632	37.632	2.716	88.1824		1.6336	32857.8	32.8578	3.5773	161.34		0.04	-2808.36	2.80836	0.34	4.35295		2.13	-42687	42.687		2.59	14322.6	14.3226	4.95	46.8996		4.5	25977.3	25.9773	6.39	120.9		0.85	-11093	11.093	5.54	208.24		1.45	-37632	37.632				0.19	10952.6	10.9526	6.98
1.615	37772.4	37.7724	2.72	87.7612		1.6336	33138.6	33.1386	3.5849	162.183		0.04	-3370.03	3.37003	0.34	2.66794		2.13	-42687	42.687		2.59	14463	14.463	4.95	46.7592		4.5	25836.9	25.8369	6.4	119.776		0.85	-10952.6	10.9526	5.54	208.801		1.46	-37772.4	37.7724				0.19	10952.6	10.9526	6.99
1.621	37912.8	37.9128	2.725	88.3228		1.6367	32998.2	32.9982	3.591	162.463		0.05	-2808.36	2.80836	0.35	4.07212		2.13	-42687	42.687		2.6	14182.2	14.1822	4.95	46.6187		4.5	25977.3	25.9773	6.4	118.513		0.85	-11093	11.093	5.54	208.942		1.45	-37912.8	37.9128				0.19	11233.4	11.2334	6.99
1.625	38053.2	38.0532	2.728	88.3228		1.6352	33138.6	33.1386	3.6001	162.323		0.04	-2948.78	2.94878	0.35	4.91463		2.13	-42546.6	42.5466		2.59	14322.6	14.3226	4.95	47.04		4.5	25836.9	25.8369	6.4	117.67		0.85	-11093	11.093	5.54	209.223		1.45	-37912.8	37.9128				0.19	11233.4	11.2334	7
1.629	38193.7	38.1937	2.729	88.6037		1.6382	32998.2	32.9982	3.6047	161.621		0.04	-2948.78	2.94878	0.35	3.08919		2.13	-42827.4	42.8274		2.59	14322.6	14.3226	4.95	48.5846		4.5	25836.9	25.8369	6.41	118.091		0.85	-10812.2	10.8122	5.54	209.644		1.45	-37772.4	37.7724				0.19	11654.7	11.6547	7
1.634	38053.2	38.0532	2.731	89.3058		1.6382	32998.2	32.9982	3.6047	161.34		0.04	-2667.94	2.66794	0.36	5.4763		2.14	-42687	42.687		2.6	14463	14.463	4.95	49.7079		4.5	25836.9	25.8369	6.4	118.232		0.85	-10952.6	10.9526	5.55	214.137		1.46	-37632	37.632				0.19	11233.4	11.2334	7.01
1.635	38193.7	38.1937	2.734	87.9016		1.6382	32717.4	32.7174	3.6092	161.481		0.05	-2527.52	2.52752	0.36	3.51045		2.14	-42687	42.687		2.6	14322.6	14.3226	4.95	50.6909		4.5	25836.9	25.8369	6.41	117.389		0.85	-11093	11.093	5.55	209.925		1.46	-37632	37.632				0.21	12075.9	12.0759	7.01
1.64	38334.1	38.3341	2.738	89.1654		1.6397	32717.4	32.7174	3.6107	161.761		0.05	-2246.69	2.24669	0.36	3.08919		2.13	-42687	42.687		2.6	14322.6	14.3226	4.95	51.5334		4.5	25696.5	25.6965	6.41	116.406		0.85	-10952.6	10.9526	5.55	210.206		1.46	-37491.6	37.4916				0.23	11795.1	11.7951	7.02
1.646	38334.1	38.3341	2.74	88.6037		1.6367	32857.8	32.8578	3.6138	162.463		0.05	-2387.1	2.3871	0.37	6.74006		2.13	-42687	42.687		2.6	14463	14.463	4.96	52.5163		4.5	25696.5	25.6965	6.41	115.845		0.85	-11935.5	11.9355	5.55	210.346		1.46	-37351.2	37.3512				0.23	11795.1	11.7951	7.02
1.646	38614.9	38.6149	2.746	89.727		1.6367	32717.4	32.7174	3.6168	162.744		0.05	-2246.69	2.24669	0.36	2.66794		2.13	-42967.9	42.9679		2.6	14322.6	14.3226	4.96	52.9375		4.5	25556	25.556	6.41	115.002		0.85	-11935.5	11.9355	5.55	210.627		1.45	-37912.8	37.9128				0.24	11514.3	11.5143	7.03
1.649	38474.5	38.4745	2.746	89.5866		1.6412	32717.4	32.7174	3.6199	162.323		0.05	-2106.27	2.10627	0.37	3.79128		2.13	-42687	42.687		2.6	14463	14.463	4.98	53.7801		4.5	25696.5	25.6965	6.41	114.16		0.87	-11935.5	11.9355	5.55	211.891		1.46	-39738.3	39.7383				0.23	11795.1	11.7951	7.03
1.652	38334.1	38.3341	2.751	88.6037		1.6397	32576.9	32.5769	3.6214	162.885		0.04	-2106.27	2.10627	0.37	6.3188		2.13	-42687	42.687		2.6	14322.6	14.3226	4.99	53.7801		4.5	25415.6	25.4156	6.41	113.598		0.88	-11654.7	11.6547	5.55	211.048		1.48	-40861.6	40.8616				0.24	11514.3	11.5143	7.03
1.653	38334.1	38.3341	2.751	88.7441		1.6397	32576.9	32.5769	3.6244	163.727		0.05	-2106.27	2.10627	0.37	2.94878		2.13	-42967.9	42.9679		2.6	14603.5	14.6035	5.01	53.3588		4.5	25415.6	25.4156	6.41	113.036		0.88	-11373.9	11.3739	5.55	211.329		1.51	-41704.1	41.7041				0.24	11514.3	11.5143	7.04
1.656	38334.1	38.3341	2.752	88.3228		1.6412	32576.9	32.5769	3.6275	165.272		0.04	-1825.43	1.82543	0.38	5.4763		2.13	-42967.9	42.9679		2.6	14743.9	14.7439	5.01	52.7971		4.5	25415.6	25.4156	6.41	112.475		0.88	-11514.3	11.5143	5.55	211.329		1.54	-42687	42.687				0.24	11514.3	11.5143	7.05
1.655	38193.7	38.1937	2.755	88.6037		1.6397	32296.1	32.2961	3.6335	166.816		0.05	-1965.85	1.96585	0.38	3.79128		2.13	-42546.6	42.5466		2.61	14743.9	14.7439	5.02	53.9205		4.5	25415.6	25.4156	6.41	112.194		0.88	-11654.7	11.6547	5.56	211.891		1.56	-42687	42.687				0.24	11654.7	11.6547	7.05
1.656	38053.2	38.0532	2.754	89.0249		1.6397	32576.9	32.5769	3.6381	167.378		0.05	-1965.85	1.96585	0.39	3.22961		2.13	-42967.9	42.9679		2.61	14603.5	14.6035	5.03	54.3417		4.5	25415.6	25.4156	6.41	111.492		0.88	-11654.7	11.6547	5.56	212.171		1.56	-42406.2	42.4062				0.24	11514.3	11.5143	7.06
1.659	37912.8	37.9128	2.757	88.4633		1.6412	32576.9	32.5769	3.6457	167.238		0.05	-1404.18	1.40418	0.39	6.88048		2.13	-42546.6	42.5466		2.61	14743.9	14.7439	5.05	54.9034		4.5	25415.6	25.4156	6.41	111.211		0.88	-11373.9	11.3739	5.56	212.171		1.57	-42406.2	42.4062				0.24	11514.3	11.5143	7.07
1.659	37912.8	37.9128	2.758	88.6037		1.6412	32436.5	32.4365	3.6502	166.395		0.05	-2387.1	2.3871	0.39	3.08919		2.13	-42967.9	42.9679		2.61	14603.5	14.6035	5.06	55.4651		4.5	25275.2	25.2752	6.41	110.79		0.89	-11514.3	11.5143	5.56	212.593		1.57	-42406.2	42.4062				0.24	11514.3	11.5143	7.08
1.661	38053.2	38.0532	2.758	90.4291		1.6412	32436.5	32.4365	3.6533	167.378		0.05	-3229.61	3.22961	0.41	3.22961		2.13	-42827.4	42.8274		2.61	14603.5	14.6035	5.08	56.1671		4.5	25275.2	25.2752	6.41	110.368		0.88	-11373.9	11.3739	5.56	212.874		1.57	-42125.4	42.1254				0.24	11514.3	11.5143	7.09
1.661	38053.2	38.0532	2.761	89.3058		1.6397	32296.1	32.2961	3.6548	168.501		0.05	-2948.78	2.94878	0.42	7.58257		2.13	-42967.9	42.9679		2.61	14603.5	14.6035	5.1	56.1671		4.5	25275.2	25.2752	6.41	109.807		0.88	-11233.4	11.2334	5.56	212.874		1.57	-42406.2	42.4062				0.24	11514.3	11.5143	7.09
1.663	37772.4	37.7724	2.764	90.1483		1.6443	32296.1	32.2961	3.6639	169.765		0.05	-2948.78	2.94878	0.41	2.3871		2.13	-43108.3	43.1083		2.62	14884.3	14.8843	5.11	55.4651		4.5	25275.2	25.2752	6.41	109.807		0.88	-11373.9	11.3739	5.57	213.295		1.57	-41984.9	41.9849				0.24	11233.4	11.2334	7.1
1.661	37912.8	37.9128	2.764	89.727		1.6428	32436.5	32.4365	3.6715	171.31		0.05	-2808.36	2.80836	0.43	3.79128		2.13	-42827.4	42.8274		2.62	14743.9	14.7439	5.12	55.4651		4.5	25134.8	25.1348	6.41	109.105		0.89	-11373.9	11.3739	5.57	213.997		1.57	-41984.9	41.9849				0.24	11514.3	11.5143	7.11
1.661	37772.4	37.7724	2.77	90.4291		1.6397	32576.9	32.5769	3.6822	172.293		0.05	-2667.94	2.66794	0.43	8.00382		2.13	-43389.1	43.3891		2.62	14743.9	14.7439	5.12	55.7459		4.5	24994.4	24.9944	6.41	108.964		0.88	-11093	11.093	5.57	214.418		1.57	-41984.9	41.9849				0.24	11233.4	11.2334	7.12
1.666	37772.4	37.7724	2.773	90.71		1.6443	32576.9	32.5769	3.6928	172.433		0.05	-2667.94	2.66794	0.44	2.94878		2.13	-43389.1	43.3891		2.62	14743.9	14.7439	5.13	56.0267		4.5	24994.4	24.9944	6.41	108.403		0.89	-11373.9	11.3739	5.57	214.699		1.57	-41844.5	41.8445				0.24	11514.3	11.5143	7.13
1.664	37632	37.632	2.775	90.8504		1.6412	32576.9	32.5769	3.7019	171.45		0.05	-2527.52	2.52752	0.44	4.21254		2.13	-43389.1	43.3891		2.62	14603.5	14.6035	5.14	56.448		4.5	24994.4	24.9944	6.41	108.122		0.89	-11514.3	11.5143	5.57	214.98		1.57	-41984.9	41.9849				0.24	14041.8	14.0418	7.14
1.664	37491.6	37.4916	2.779	91.5525		1.6428	32436.5	32.4365	3.7019	171.029		0.05	-2387.1	2.3871	0.45	6.88048		2.13	-43248.7	43.2487		2.62	14743.9	14.7439	5.15	56.7288		4.5	24994.4	24.9944	6.41	107.841		0.89	-11373.9	11.3739	5.57	214.839		1.57	-41984.9	41.9849				0.24	11654.7	11.6547	7.15
1.667	37632	37.632	2.781	90.8504		1.6428	32998.2	32.9982	3.7034	170.608		0.05	-2106.27	2.10627	0.45	2.94878		2.13	-43529.5	43.5295		2.62	14743.9	14.7439	5.16	57.0097		4.5	24994.4	24.9944	6.41	107.42		0.89	-11373.9	11.3739	5.58	215.261		1.58	-41844.5	41.8445				0.24	12216.4	12.2164	7.15
1.666	37632	37.632	2.784	91.6929		1.6428	32857.8	32.8578	3.711	170.046		0.05	-2106.27	2.10627	0.46	4.35295		2.13	-43529.5	43.5295		2.63	14743.9	14.7439	5.17	57.5713		4.5	24854	24.854	6.41	106.998		0.89	-11233.4	11.2334	5.58	216.244		1.58	-41704.1	41.7041				0.27	13199.3	13.1993	7.16
1.666	37632	37.632	2.786	90.9908		1.6443	33138.6	33.1386	3.7095	169.906		0.05	-2106.27	2.10627	0.46	6.59964		2.13	-43389.1	43.3891		2.63	14743.9	14.7439	5.19	57.8522		4.5	24854	24.854	6.41	107.42		0.89	-11373.9	11.3739	5.58	215.822		1.58	-41704.1	41.7041				0.28	12637.6	12.6376	7.17
1.666	37491.6	37.4916	2.789	91.412		1.6428	33138.6	33.1386	3.7126	169.625		0.05	-2106.27	2.10627	0.47	2.80836		2.13	-43529.5	43.5295		2.63	14603.5	14.6035	5.2	57.9926		4.5	24854	24.854	6.41	110.93		0.89	-11233.4	11.2334	5.59	216.946		1.58	-41844.5	41.8445				0.29	12356.8	12.3568	7.18
1.664	37632	37.632	2.792	91.2716		1.6458	33419.5	33.4195	3.7126	169.484		0.05	-1825.43	1.82543	0.48	4.91463		2.13	-43529.5	43.5295		2.63	14884.3	14.8843	5.21	57.0097		4.5	24713.5	24.7135	6.41	114.581		0.89	-11514.3	11.5143	5.59	216.103		1.58	-42546.6	42.5466				0.29	12637.6	12.6376	7.18
1.667	37632	37.632	2.795	92.2546		1.6473	33419.5	33.4195	3.7156	169.204		0.05	-1965.85	1.96585	0.48	5.05504		2.14	-43529.5	43.5295		2.63	14884.3	14.8843	5.22	57.9926		4.5	24854	24.854	6.41	115.845		0.88	-11233.4	11.2334	5.59	216.524		1.58	-41844.5	41.8445				0.29	12637.6	12.6376	7.2
1.666	37632	37.632	2.798	91.8333		1.6458	33559.9	33.5599	3.7171	168.923		0.05	-1965.85	1.96585	0.5	2.94878		2.13	-43248.7	43.2487		2.64	14884.3	14.8843	5.23	58.5543		4.5	24713.5	24.7135	6.41	115.564		0.89	-11373.9	11.3739	5.59	216.524		1.58	-43810.4	43.8104				0.29	12356.8	12.3568	7.2
1.666	37632	37.632	2.798	92.2546		1.6473	33559.9	33.5599	3.7202	168.923		0.05	-2246.69	2.24669	0.51	6.59964		2.13	-43248.7	43.2487		2.64	14884.3	14.8843	5.24	59.1159		4.5	24713.5	24.7135	6.41	118.232		0.89	-11233.4	11.2334	5.6	216.665		1.6	-45214.6	45.2146				0.29	12497.2	12.4972	7.22
1.666	37491.6	37.4916	2.801	92.2546		1.6488	33700.3	33.7003	3.7202	168.782		0.05	-2667.94	2.66794	0.5	2.66794		2.13	-43248.7	43.2487		2.64	14603.5	14.6035	5.25	59.9584		4.5	24573.1	24.5731	6.42	121.461		0.89	-11373.9	11.3739	5.6	217.507		1.62	-46057.1	46.0571				0.29	12356.8	12.3568	7.23
1.667	37351.2	37.3512	2.802	92.2546		1.6504	33700.3	33.7003	3.7217	168.501		0.05	-2948.78	2.94878	0.51	3.22961		2.13	-42967.9	42.9679		2.64	14884.3	14.8843	5.28	60.5201		4.5	24432.7	24.4327	6.43	122.866		0.89	-11233.4	11.2334	5.6	216.946		1.65	-46759.2	46.7592				0.29	12356.8	12.3568	7.23
1.667	37491.6	37.4916	2.804	92.1141		1.6519	33840.7	33.8407	3.7186	168.642		0.05	-3229.61	3.22961	0.52	7.8634		2.14	-43108.3	43.1083		2.65	14743.9	14.7439	5.3	60.6605		4.5	24432.7	24.4327	6.43	121.602		0.89	-11093	11.093	5.6	217.929		1.66	-46337.9	46.3379				0.29	12356.8	12.3568	7.24
1.666	37491.6	37.4916	2.804	92.1141		1.6519	34121.5	34.1215	3.7217	168.221		0.05	-2948.78	2.94878	0.52	3.37003		2.13	-42967.9	42.9679		2.65	14884.3	14.8843	5.31	59.3968		4.5	24573.1	24.5731	6.44	123.006		0.89	-11373.9	11.3739	5.61	217.507		1.67	-45916.7	45.9167				0.29	12356.8	12.3568	7.25
1.666	37491.6	37.4916	2.807	91.8333		1.6549	33981.1	33.9811	3.7232	168.08		0.05	-2948.78	2.94878	0.52	3.37003		2.13	-43108.3	43.1083		2.65	15024.7	15.0247	5.32	60.6605		4.5	24713.5	24.7135	6.44	125.253		0.89	-11093	11.093	5.61	217.788		1.67	-45776.2	45.7762				0.29	12356.8	12.3568	7.26
1.666	37351.2	37.3512	2.807	91.6929		1.6549	34121.5	34.1215	3.7202	168.221		0.05	-3089.19	3.08919	0.53	5.4763		2.13	-42967.9	42.9679		2.65	14743.9	14.7439	5.33	60.8009		4.5	24432.7	24.4327	6.46	126.797		0.89	-11233.4	11.2334	5.61	217.788		1.67	-45916.7	45.9167				0.29	12356.8	12.3568	7.27
1.667	37491.6	37.4916	2.807	91.6929		1.6549	34262	34.262	3.7217	167.94		0.05	-2808.36	2.80836	0.53	3.79128		2.13	-43248.7	43.2487		2.65	14603.5	14.6035	5.35	61.0818		4.5	24432.7	24.4327	6.47	125.253		0.89	-11373.9	11.3739	5.61	219.192		1.67	-45635.8	45.6358				0.29	12075.9	12.0759	7.28
1.667	37772.4	37.7724	2.81	91.6929		1.6564	34121.5	34.1215	3.7247	167.94		0.05	-2667.94	2.66794	0.55	3.37003		2.13	-43389.1	43.3891		2.65	14884.3	14.8843	5.36	61.6434		4.5	24292.3	24.2923	6.48	125.253		0.89	-11373.9	11.3739	5.61	217.929		1.67	-45776.2	45.7762				0.29	12216.4	12.2164	7.28
1.667	38193.7	38.1937	2.81	91.6929		1.658	34121.5	34.1215	3.7232	167.94		0.05	-2527.52	2.52752	0.55	6.74006		2.13	-43248.7	43.2487		2.66	14603.5	14.6035	5.38	61.9243		4.5	24432.7	24.4327	6.48	127.219		0.89	-11373.9	11.3739	5.62	224.107		1.68	-45495.4	45.4954				0.3	12075.9	12.0759	7.29
1.667	38334.1	38.3341	2.811	91.412		1.6595	34402.4	34.4024	3.7247	167.799		0.05	-2527.52	2.52752	0.55	3.37003		2.13	-43108.3	43.1083		2.66	14884.3	14.8843	5.4	62.9072		4.5	24292.3	24.2923	6.5	129.184		0.89	-11233.4	11.2334	5.62	217.788		1.67	-45635.8	45.6358				0.29	12216.4	12.2164	7.3
1.67	38895.8	38.8958	2.811	91.5525		1.6595	34262	34.262	3.7247	167.799		0.05	-2246.69	2.24669	0.55	3.22961		2.13	-43108.3	43.1083		2.66	14884.3	14.8843	5.41	61.503		4.5	24292.3	24.2923	6.51	129.606		0.89	-11373.9	11.3739	5.62	219.614		1.68	-45495.4	45.4954				0.29	12216.4	12.2164	7.31
1.67	39036.2	39.0362	2.811	91.5525		1.6625	34262	34.262	3.7262	167.799		0.05	-2106.27	2.10627	0.55	8.84633		2.13	-43108.3	43.1083		2.66	14884.3	14.8843	5.41	61.6434		4.5	24151.9	24.1519	6.52	128.202		0.89	-11233.4	11.2334	5.62	217.929		1.68	-45495.4	45.4954				0.29	12356.8	12.3568	7.32
1.676	39317	39.317	2.813	91.5525		1.661	34262	34.262	3.7247	167.799		0.05	-2246.69	2.24669	0.55	3.22961		2.13	-43248.7	43.2487		2.66	14884.3	14.8843	5.42	62.486		4.5	24151.9	24.1519	6.52	129.325		0.89	-11373.9	11.3739	5.62	218.069		1.68	-45355	45.355				0.29	12075.9	12.0759	7.33
1.678	39738.3	39.7383	2.811	91.412		1.6625	34262	34.262	3.7247	167.519		0.05	-2106.27	2.10627	0.55	3.37003		2.13	-43248.7	43.2487		2.67	15024.7	15.0247	5.43	63.1881		4.5	24011.5	24.0115	6.53	131.431		0.88	-11373.9	11.3739	5.63	217.648		1.68	-45214.6	45.2146				0.29	13199.3	13.1993	7.33
1.682	39878.7	39.8787	2.813	91.412		1.6625	33981.1	33.9811	3.7262	167.659		0.05	-1965.85	1.96585	0.55	8.42507		2.13	-43108.3	43.1083		2.67	14884.3	14.8843	5.44	63.8901		4.5	24011.5	24.0115	6.54	133.537		0.89	-11373.9	11.3739	5.63	218.069		1.68	-45495.4	45.4954				0.3	12497.2	12.4972	7.34
1.685	40019.1	40.0191	2.813	91.2716		1.664	34121.5	34.1215	3.7262	167.519		0.05	-2106.27	2.10627	0.55	2.80836		2.13	-43248.7	43.2487		2.67	14884.3	14.8843	5.45	64.7326		4.5	24011.5	24.0115	6.56	131.852		0.89	-11373.9	11.3739	5.63	217.788		1.68	-45495.4	45.4954				0.3	12918.5	12.9184	7.35
1.688	40440.3	40.4403	2.813	91.2716		1.664	34262	34.262	3.7247	167.378		0.05	-2387.1	2.3871	0.55	3.51045		2.13	-42967.9	42.9679		2.67	14743.9	14.7439	5.47	65.1539		4.5	24011.5	24.0115	6.56	131.852		0.89	-11233.4	11.2334	5.63	217.929		1.68	-45495.4	45.4954				0.33	13901.4	13.9014	7.35
1.694	40299.9	40.2999	2.814	91.1312		1.6656	34262	34.262	3.7278	167.238		0.05	-3370.03	3.37003	0.55	2.66794		2.13	-42967.9	42.9679		2.67	14603.5	14.6035	5.48	65.9964		4.5	24011.5	24.0115	6.57	133.537		0.89	-11233.4	11.2334	5.63	218.35		1.68	-45495.4	45.4954				0.34	13339.7	13.3397	7.36
1.697	40580.8	40.5808	2.814	91.2716		1.6671	34262	34.262	3.7262	169.063		0.05	-2948.78	2.94878	0.55	2.24669		2.14	-43248.7	43.2487		2.68	14884.3	14.8843	5.49	64.5922		4.5	24011.5	24.0115	6.58	135.082		0.89	-11514.3	11.5143	5.63	218.069		1.68	-45495.4	45.4954				0.34	13058.9	13.0589	7.37
1.702	40721.2	40.7212	2.816	91.1312		1.6656	34262	34.262	3.7293	172.574		0.05	-3229.61	3.22961	0.55	2.10627		2.13	-43248.7	43.2487		2.68	14884.3	14.8843	5.49	64.3114		4.5	23871	23.871	6.6	136.767		0.89	-11233.4	11.2334	5.63	219.473		1.68	-45074.1	45.0741				0.35	13058.9	13.0589	7.37
1.705	40861.6	40.8616	2.814	90.9908		1.6671	34121.5	34.1215	3.7308	174.399		0.05	-2948.78	2.94878	0.55	1.96585		2.13	-43248.7	43.2487		2.68	15024.7	15.0247	5.49	63.4689		4.5	24011.5	24.0115	6.6	135.082		0.89	-11233.4	11.2334	5.63	218.209		1.68	-45355	45.355				0.35	13058.9	13.0589	7.38
1.71	41282.9	41.2829	2.814	92.6758		1.6671	34121.5	34.1215	3.7353	176.365		0.05	-2808.36	2.80836	0.55	2.24669		2.13	-43389.1	43.3891		2.68	14743.9	14.7439	5.5	63.3285		4.5	24011.5	24.0115	6.61	134.942		0.89	-11233.4	11.2334	5.63	220.456		1.68	-45214.6	45.2146				0.35	12918.5	12.9184	7.39
1.711	41002	41.002	2.816	91.5525		1.6656	34262	34.262	3.7414	176.365		0.05	-2948.78	2.94878	0.55	2.10627		2.13	-43108.3	43.1083		2.68	15024.7	15.0247	5.5	63.0476		4.5	24011.5	24.0115	6.62	136.767		0.89	-11373.9	11.3739	5.64	218.49		1.68	-45214.6	45.2146				0.35	13058.9	13.0589	7.39
1.713	41423.3	41.4233	2.816	92.6758		1.6656	34121.5	34.1215	3.7429	175.803		0.05	-2667.94	2.66794	0.55	1.40418		2.13	-43248.7	43.2487		2.68	14884.3	14.8843	5.5	62.9072		4.5	23871	23.871	6.62	137.329		0.89	-11093	11.093	5.63	220.316		1.68	-45355	45.355				0.35	13058.9	13.0589	7.39
1.717	41423.3	41.4233	2.817	92.395		1.6686	34262	34.262	3.7475	175.522		0.05	-2527.52	2.52752	0.55	1.96585		2.13	-43529.5	43.5295		2.69	14884.3	14.8843	5.5	62.6264		4.5	23871	23.871	6.63	138.171		0.89	-11233.4	11.2334	5.64	218.35		1.68	-45214.6	45.2146				0.35	12918.5	12.9184	7.4
1.717	41423.3	41.4233	2.819	92.8162		1.6671	34121.5	34.1215	3.7505	174.961		0.05	-2246.69	2.24669	0.55	1.96585		2.13	-43389.1	43.3891		2.69	14743.9	14.7439	5.5	62.3455		4.5	23730.6	23.7306	6.63	139.295		0.89	-11233.4	11.2334	5.64	220.316		1.68	-45214.6	45.2146				0.35	12918.5	12.9184	7.4
1.72	41563.7	41.5637	2.819	92.8162		1.6686	34121.5	34.1215	3.749	174.68		0.05	-2106.27	2.10627	0.55	1.82543		2.13	-43248.7	43.2487		2.69	14884.3	14.8843	5.5	62.2051		4.5	23449.8	23.4498	6.64	138.733		0.89	-11233.4	11.2334	5.64	218.631		1.68	-45074.1	45.0741				0.35	13058.9	13.0589	7.4
1.723	41844.5	41.8445	2.821	93.3779		1.6701	34262	34.262	3.7551	177.629		0.05	-2106.27	2.10627	0.55	1.96585		2.13	-43248.7	43.2487		2.69	15024.7	15.0247	5.5	62.0647		4.5	23730.6	23.7306	6.65	137.89		0.89	-11233.4	11.2334	5.64	220.737		1.69	-45214.6	45.2146				0.35	12918.5	12.9184	7.41
1.725	41984.9	41.9849	2.822	93.5183		1.6701	34121.5	34.1215	3.7597	179.594		0.05	-1965.85	1.96585	0.55	2.10627		2.13	-43248.7	43.2487		2.69	15024.7	15.0247	5.5	61.7839		4.5	23730.6	23.7306	6.65	139.856		0.89	-11233.4	11.2334	5.64	218.631		1.68	-45214.6	45.2146				0.35	12778	12.778	7.41
1.729	41984.9	41.9849	2.822	94.3608		1.6701	34262	34.262	3.7688	180.718		0.05	-2106.27	2.10627	0.55	1.82543		2.13	-43248.7	43.2487		2.7	15024.7	15.0247	5.5	61.6434		4.5	23590.2	23.5902	6.66	140.98		0.89	-11233.4	11.2334	5.64	220.737		1.68	-45214.6	45.2146				0.35	12778	12.778	7.41
1.729	42265.8	42.2658	2.827	94.08		1.6701	34121.5	34.1215	3.7794	181.841		0.05	-2106.27	2.10627	0.55	1.40418		2.13	-43248.7	43.2487		2.7	15024.7	15.0247	5.5	61.6434		4.5	23871	23.871	6.67	142.805		0.89	-11373.9	11.3739	5.65	218.911		1.68	-45214.6	45.2146				0.35	13058.9	13.0589	7.41
1.734	42546.6	42.5466	2.83	95.3437		1.6716	34121.5	34.1215	3.7855	181.139		0.05	-1965.85	1.96585	0.55	1.40418		2.13	-43248.7	43.2487		2.7	15165.1	15.1651	5.5	61.2222		4.5	23590.2	23.5902	6.68	142.524		0.89	-11093	11.093	5.64	221.158		1.68	-45074.1	45.0741				0.35	12918.5	12.9184	7.41
1.735	42687	42.687	2.833	94.5012		1.6701	34262	34.262	3.7916	180.437		0.05	-1965.85	1.96585	0.55	1.40418		2.13	-43248.7	43.2487		2.7	15024.7	15.0247	5.5	61.503		4.5	23590.2	23.5902	6.69	140.98		0.89	-11093	11.093	5.65	219.473		1.68	-44933.7	44.9337				0.35	13058.9	13.0589	7.42
1.74	42967.9	42.9679	2.836	95.765		1.6732	34262	34.262	3.7946	180.297		0.05	-2106.27	2.10627	0.55	1.96585		2.13	-43108.3	43.1083		2.71	14884.3	14.8843	5.5	61.2222		4.5	23449.8	23.4498	6.69	142.524		0.89	-11093	11.093	5.65	221.579		1.68	-45214.6	45.2146				0.35	12778	12.778	7.42
1.743	43248.7	43.2487	2.837	94.7821		1.6701	34121.5	34.1215	3.7992	181.56		0.05	-2387.1	2.3871	0.55	1.40418		2.13	-43248.7	43.2487		2.71	15165.1	15.1651	5.5	60.9414		4.5	23449.8	23.4498	6.7	143.928		0.89	-11373.9	11.3739	5.65	219.473		1.68	-45214.6	45.2146				0.35	12918.5	12.9184	7.43
1.748	43248.7	43.2487	2.84	96.1863		1.6732	34262	34.262	3.8037	182.824		0.05	-2808.36	2.80836	0.55	1.68501		2.13	-43248.7	43.2487		2.71	15024.7	15.0247	5.5	60.6605		4.5	23449.8	23.4498	6.71	145.052		0.89	-11233.4	11.2334	5.65	220.877		1.69	-45214.6	45.2146				0.35	12918.5	12.9184	7.43
1.752	43529.5	43.5295	2.842	95.4842		1.6732	33981.1	33.9811	3.8113	184.088		0.05	-3229.61	3.22961	0.55	1.82543		2.13	-43248.7	43.2487		2.71	15165.1	15.1651	5.5	60.9414		4.5	23449.8	23.4498	6.72	146.175		0.89	-11233.4	11.2334	5.65	219.754		1.69	-47040	47.04				0.35	12918.5	12.9184	7.43
1.757	43670	43.67	2.849	96.0458		1.6732	34121.5	34.1215	3.8205	185.211		0.06	-3089.19	3.08919	0.55	1.82543		2.13	-43248.7	43.2487		2.72	15305.5	15.3055	5.5	60.6605		4.5	23590.2	23.5902	6.72	145.613		0.89	-11093	11.093	5.65	221.439		1.69	-49005.8	49.0058				0.35	12637.6	12.6376	7.43
1.763	43670	43.67	2.849	95.6246		1.6732	34262	34.262	3.8265	186.054		0.06	-3229.61	3.22961	0.55	1.40418		2.13	-43248.7	43.2487		2.72	15165.1	15.1651	5.5	60.6605		4.5	23309.4	23.3094	6.73	144.49		0.89	-11093	11.093	5.65	219.894		1.72	-49707.9	49.7079				0.35	12778	12.778	7.43
1.767	43670	43.67	2.852	96.3267		1.6732	33981.1	33.9811	3.8341	186.054		0.06	-3089.19	3.08919	0.55	1.40418		2.13	-43248.7	43.2487		2.72	15446	15.446	5.5	60.2393		4.5	23449.8	23.4498	6.73	145.754		0.89	-11093	11.093	5.65	223.826		1.75	-50690.9	50.6909				0.35	12778	12.778	7.44
1.767	43950.8	43.9508	2.857	95.4842		1.6732	33981.1	33.9811	3.8402	185.211		0.06	-3089.19	3.08919	0.55	1.40418		2.13	-43248.7	43.2487		2.72	15165.1	15.1651	5.5	60.3797		4.5	23169	23.169	6.74	147.439		0.89	-11233.4	11.2334	5.66	220.316		1.77	-51252.5	51.2525				0.35	12778	12.778	7.44
1.772	43670	43.67	2.857	96.4671		1.6732	34121.5	34.1215	3.8463	184.79		0.06	-2667.94	2.66794	0.55	1.40418		2.13	-43248.7	43.2487		2.73	15165.1	15.1651	5.5	60.0988		4.5	23169	23.169	6.75	148.562		0.89	-11093	11.093	5.66	222.141		1.78	-50971.7	50.9717				0.35	12778	12.778	7.44
1.776	43810.4	43.8104	2.862	95.9054		1.6732	34121.5	34.1215	3.8463	184.93		0.06	-2387.1	2.3871	0.55	1.40418		2.13	-43248.7	43.2487		2.73	15305.5	15.3055	5.5	59.9584		4.5	23028.5	23.0285	6.76	150.107		0.89	-11093	11.093	5.66	220.737		1.78	-50690.9	50.6909				0.36	13620.5	13.6205	7.44
1.778	43950.8	43.9508	2.863	97.3096		1.6747	34121.5	34.1215	3.8508	186.756		0.06	-2667.94	2.66794	0.55	1.40418		2.13	-43529.5	43.5295		2.73	15305.5	15.3055	5.5	60.0988		4.5	22888.1	22.8881	6.77	148.703		0.89	-11093	11.093	5.66	222.422		1.79	-50550.4	50.5504				0.38	14322.6	14.3226	7.45
1.78	43950.8	43.9508	2.866	96.4671		1.6716	34121.5	34.1215	3.8554	187.739		0.06	-2387.1	2.3871	0.55	1.40418		2.13	-43248.7	43.2487		2.74	15446	15.446	5.5	59.9584		4.5	23028.5	23.0285	6.77	149.124		0.89	-11654.7	11.6547	5.66	221.018		1.78	-50269.6	50.2696				0.4	14182.2	14.1822	7.45
1.781	43950.8	43.9508	2.868	97.7308		1.6732	34262	34.262	3.8645	189.985		0.06	-2387.1	2.3871	0.55	1.82543		2.13	-43248.7	43.2487		2.74	15305.5	15.3055	5.5	59.9584		4.5	23028.5	23.0285	6.78	151.37		0.89	-11373.9	11.3739	5.66	223.124		1.79	-50410	50.41				0.4	13901.4	13.9014	7.45
1.783	44091.2	44.0912	2.874	96.6075		1.6732	34121.5	34.1215	3.8721	190.968		0.06	-2387.1	2.3871	0.55	1.40418		2.13	-43529.5	43.5295		2.74	15446	15.446	5.5	59.818		4.5	22888.1	22.8881	6.79	151.651		0.89	-12075.9	12.0759	5.66	221.299		1.79	-50269.6	50.2696				0.4	13901.4	13.9014	7.45
1.784	44231.6	44.2316	2.872	96.8883		1.6747	33981.1	33.9811	3.8812	190.547		0.06	-2387.1	2.3871	0.55	1.40418		2.13	-43529.5	43.5295		2.74	15165.1	15.1651	5.5	59.5372		4.5	23028.5	23.0285	6.8	153.196		0.9	-11935.5	11.9355	5.66	227.898		1.79	-50129.2	50.1292				0.4	13761	13.761	7.45
1.789	44231.6	44.2316	2.872	96.4671		1.6777	34262	34.262	3.8873	189.985		0.06	-2106.27	2.10627	0.55	1.96585		2.13	-43248.7	43.2487		2.74	15446	15.446	5.5	59.5372		4.5	23169	23.169	6.81	152.634		0.9	-11795.1	11.7951	5.67	221.72		1.79	-50129.2	50.1292				0.4	13761	13.761	7.45
1.789	44091.2	44.0912	2.878	97.7308		1.6747	34121.5	34.1215	3.8919	189.283		0.06	-2106.27	2.10627	0.55	1.40418		2.13	-43248.7	43.2487		2.75	15586.4	15.5864	5.5	59.2563		4.5	22888.1	22.8881	6.82	152.634		0.9	-11795.1	11.7951	5.67	224.107		1.79	-50129.2	50.1292				0.41	13761	13.761	7.46
1.79	43950.8	43.9508	2.878	97.0288		1.6747	34121.5	34.1215	3.8934	188.862		0.06	-2106.27	2.10627	0.55	1.40418		2.13	-43248.7	43.2487		2.75	15586.4	15.5864	5.5	60.6605		4.5	23169	23.169	6.82	154.881		0.9	-11935.5	11.9355	5.67	222.282		1.79	-50129.2	50.1292				0.41	13901.4	13.9014	7.46
1.795	43950.8	43.9508	2.878	98.1521		1.6747	34262	34.262	3.8964	188.581		0.06	-2246.69	2.24669	0.55	1.40418		2.13	-43389.1	43.3891		2.75	15726.8	15.7268	5.5	62.6264		4.5	23028.5	23.0285	6.84	156.285		0.9	-11795.1	11.7951	5.67	223.967		1.79	-49988.8	49.9888				0.41	13761	13.761	7.46
1.793	44091.2	44.0912	2.886	97.5904		1.6777	34262	34.262	3.8995	188.16		0.06	-1825.43	1.82543	0.55	1.40418		2.13	-43248.7	43.2487		2.75	15586.4	15.5864	5.5	64.3114		4.5	22888.1	22.8881	6.85	156.847		0.9	-11935.5	11.9355	5.67	222.282		1.79	-49988.8	49.9888				0.41	13761	13.761	7.46
1.798	43810.4	43.8104	2.887	98.7138		1.6792	34121.5	34.1215	3.8995	188.02		0.06	-2106.27	2.10627	0.55	1.40418		2.13	-43108.3	43.1083		2.76	15586.4	15.5864	5.51	66.5581		4.5	22888.1	22.8881	6.86	155.583		0.9	-11795.1	11.7951	5.67	223.967		1.79	-50269.6	50.2696				0.41	13620.5	13.6205	7.46
1.796	43810.4	43.8104	2.892	97.8713		1.6762	33981.1	33.9811	3.904	187.879		0.06	-2106.27	2.10627	0.55	3.9317		2.13	-42967.9	42.9679		2.76	15446	15.446	5.53	67.4006		4.5	22888.1	22.8881	6.86	157.97		0.9	-11935.5	11.9355	5.67	222.422		1.79	-49988.8	49.9888				0.41	13761	13.761	7.47
1.796	43950.8	43.9508	2.893	99.5563		1.6777	34262	34.262	3.901	187.317		0.06	-2106.27	2.10627	0.55	9.54842		2.13	-42967.9	42.9679		2.76	15726.8	15.7268	5.54	67.9623		4.5	22888.1	22.8881	6.87	160.357		0.9	-11795.1	11.7951	5.67	227.477		1.79	-49988.8	49.9888				0.41	13620.5	13.6205	7.47
1.801	43810.4	43.8104	2.9	98.4329		1.6762	34262	34.262	3.904	187.317		0.06	-1965.85	1.96585	0.55	3.08919		2.13	-43108.3	43.1083		2.76	15446	15.446	5.55	67.1197		4.5	22888.1	22.8881	6.89	160.217		0.9	-11795.1	11.7951	5.68	222.703		1.79	-49848.3	49.8483				0.41	13761	13.761	7.48
1.801	43810.4	43.8104	2.9	99.4159		1.6762	34262	34.262	3.9056	187.177		0.06	-2106.27	2.10627	0.56	5.05504		2.13	-42827.4	42.8274		2.77	15586.4	15.5864	5.56	67.541		4.5	22888.1	22.8881	6.89	158.672		0.9	-11654.7	11.6547	5.68	225.932		1.79	-49848.3	49.8483				0.41	13620.5	13.6205	7.48
1.799	43529.5	43.5295	2.904	98.9946		1.6762	34262	34.262	3.9071	189.143		0.06	-1965.85	1.96585	0.55	3.79128		2.13	-42827.4	42.8274		2.77	15726.8	15.7268	5.56	68.6643		4.5	22888.1	22.8881	6.9	159.093		0.91	-11654.7	11.6547	5.68	222.843		1.79	-49988.8	49.9888				0.41	13480.1	13.4801	7.48
1.799	43810.4	43.8104	2.909	99.8371		1.6762	34262	34.262	3.9101	192.092		0.06	-1965.85	1.96585	0.55	3.37003		2.13	-43108.3	43.1083		2.77	15867.2	15.8672	5.57	69.3664		4.5	22747.7	22.7477	6.91	161.621		0.91	-11935.5	11.9355	5.67	223.826		1.79	-49848.3	49.8483				0.41	13761	13.761	7.49
1.802	43389.1	43.3891	2.915	99.4159		1.6777	34402.4	34.4024	3.9162	193.917		0.06	-1404.18	1.40418	0.55	2.3871		2.13	-42687	42.687		2.77	15867.2	15.8672	5.58	69.9281		4.5	22607.3	22.6073	6.92	164.149		0.9	-11935.5	11.9355	5.68	223.264		1.79	-49146.3	49.1463				0.41	13480.1	13.4801	7.49
1.802	43529.5	43.5295	2.919	100.539		1.6777	34262	34.262	3.9238	195.321		0.06	-1404.18	1.40418	0.55	2.3871		2.13	-42967.9	42.9679		2.77	15867.2	15.8672	5.6	70.6302		4.5	22466.9	22.4669	6.93	162.885		0.91	-12075.9	12.0759	5.68	223.686		1.79	-49707.9	49.7079				0.41	13620.5	13.6205	7.5
1.798	43529.5	43.5295	2.925	99.5563		1.6792	34542.8	34.5428	3.9314	195.04		0.05	-1965.85	1.96585	0.55	2.10627		2.13	-42967.9	42.9679		2.77	15586.4	15.5864	5.61	71.7535		4.5	22607.3	22.6073	6.94	162.463		0.91	-12637.6	12.6376	5.68	223.967		1.79	-50550.4	50.5504				0.41	14463	14.463	7.5
1.801	43389.1	43.3891	2.931	101.522		1.6808	34402.4	34.4024	3.9359	194.198		0.06	-2106.27	2.10627	0.55	1.96585		2.13	-42967.9	42.9679		2.78	15726.8	15.7268	5.62	71.4727		4.5	22607.3	22.6073	6.95	165.131		0.92	-12216.4	12.2164	5.68	223.967		1.8	-52797.1	52.7971				0.41	13620.5	13.6205	7.51
1.799	43670	43.67	2.938	99.9775		1.6792	34402.4	34.4024	3.9375	195.462		0.06	-1404.18	1.40418	0.55	2.10627		2.13	-42827.4	42.8274		2.78	15726.8	15.7268	5.63	70.4898		4.5	22607.3	22.6073	6.95	165.834		0.92	-12356.8	12.3568	5.69	226.073		1.81	-54201.3	54.2013				0.41	14322.6	14.3226	7.51
1.802	43248.7	43.2487	2.942	100.96		1.6792	34542.8	34.5428	3.9466	196.866		0.06	-1404.18	1.40418	0.55	1.96585		2.13	-42827.4	42.8274		2.78	15867.2	15.8672	5.63	70.7706		4.5	22466.9	22.4669	6.96	166.957		0.92	-12075.9	12.0759	5.69	224.388		1.84	-54903.4	54.9034				0.43	14603.5	14.6035	7.52
1.801	43389.1	43.3891	2.941	101.522		1.6823	34542.8	34.5428	3.9511	198.27		0.06	-1825.43	1.82543	0.55	2.10627		2.13	-42827.4	42.8274		2.78	15726.8	15.7268	5.64	72.1748		4.5	22326.4	22.3264	6.97	165.553		0.92	-12216.4	12.2164	5.69	226.494		1.87	-55886.3	55.8863				0.44	14463	14.463	7.53
1.799	43389.1	43.3891	2.938	95.4842		1.6823	34542.8	34.5428	3.9648	200.236		0.06	-1404.18	1.40418	0.55	1.82543		2.13	-42687	42.687		2.79	15867.2	15.8672	5.65	72.4556		4.5	22607.3	22.6073	6.98	167.238		0.92	-12216.4	12.2164	5.69	224.528		1.88	-55465.1	55.4651				0.44	14603.5	14.6035	7.54
1.802	43248.7	43.2487	2.941	94.08		1.6792	34542.8	34.5428	3.9694	199.815		0.06	-1404.18	1.40418	0.55	1.96585		2.13	-42687	42.687		2.79	15726.8	15.7268	5.66	73.0173		4.5	22326.4	22.3264	6.99	169.204		0.92	-12356.8	12.3568	5.69	226.775		1.88	-55324.7	55.3246				0.44	14322.6	14.3226	7.54
1.801	43108.3	43.1083	2.944	93.9396		1.6823	34542.8	34.5428	3.977	198.832		0.06	-1404.18	1.40418	0.55	1.82543		2.13	-42827.4	42.8274		2.79	15867.2	15.8672	5.68	74.0002		4.5	22326.4	22.3264	7	169.765		0.93	-12075.9	12.0759	5.69	224.669		1.89	-55043.8	55.0438				0.44	14463	14.463	7.56
1.799	43108.3	43.1083	2.942	93.5183		1.6808	34542.8	34.5428	3.9831	197.989		0.06	-1404.18	1.40418	0.55	1.96585		2.14	-42687	42.687		2.79	15726.8	15.7268	5.7	74.9831		4.5	22326.4	22.3264	7.01	168.221		0.92	-12216.4	12.2164	5.69	226.634		1.89	-54903.4	54.9034				0.44	14182.2	14.1822	7.56
1.804	43248.7	43.2487	2.944	94.08		1.6823	34542.8	34.5428	3.9861	197.708		0.06	-1404.18	1.40418	0.55	6.3188		2.13	-42967.9	42.9679		2.79	15867.2	15.8672	5.71	73.8598		4.5	22326.4	22.3264	7.01	170.186		0.92	-12216.4	12.2164	5.69	225.23		1.89	-54763	54.763				0.44	14322.6	14.3226	7.57
1.802	43108.3	43.1083	2.945	94.6417		1.6823	34683.2	34.6832	3.9891	197.287		0.06	-1404.18	1.40418	0.55	2.66794		2.13	-42827.4	42.8274		2.79	15867.2	15.8672	5.72	73.2981		4.5	22186	22.186	7.02	170.889		0.93	-12075.9	12.0759	5.7	230.707		1.89	-54482.1	54.4821				0.44	14322.6	14.3226	7.58
1.802	43108.3	43.1083	2.944	93.7991		1.6823	34683.2	34.6832	3.9907	197.006		0.06	-1965.85	1.96585	0.55	5.89755		2.13	-42827.4	42.8274		2.79	16007.6	16.0076	5.72	75.8257		4.5	22326.4	22.3264	7.03	168.361		0.93	-11935.5	11.9355	5.69	225.652		1.89	-54622.6	54.6226				0.44	14322.6	14.3226	7.58
1.804	43108.3	43.1083	2.947	95.2033		1.6823	34683.2	34.6832	3.9937	196.725		0.06	-1825.43	1.82543	0.55	2.94878		2.13	-42967.9	42.9679		2.8	15726.8	15.7268	5.74	76.949		4.5	22186	22.186	7.03	162.323		0.92	-12075.9	12.0759	5.7	226.073		1.89	-54482.1	54.4821				0.44	14182.2	14.1822	7.58
1.804	43108.3	43.1083	2.947	94.2204		1.6823	34823.6	34.8236	3.9952	196.445		0.06	-1404.18	1.40418	0.55	2.24669		2.13	-43108.3	43.1083		2.8	15867.2	15.8672	5.76	78.0723		4.5	22186	22.186	7.03	161.2		0.93	-12216.4	12.2164	5.7	226.634		1.89	-54763	54.763				0.44	14463	14.463	7.59
1.804	43108.3	43.1083	2.947	94.3608		1.6823	34542.8	34.5428	3.9967	196.304		0.06	-1404.18	1.40418	0.55	2.24669		2.13	-43389.1	43.3891		2.8	16007.6	16.0076	5.77	77.6511		4.5	22326.4	22.3264	7.03	160.638		0.93	-12075.9	12.0759	5.7	226.213		1.89	-54622.6	54.6226				0.44	14182.2	14.1822	7.59
1.807	43108.3	43.1083	2.948	94.3608		1.6823	34542.8	34.5428	3.9998	196.023		0.06	-1404.18	1.40418	0.55	3.65086		2.13	-43248.7	43.2487		2.81	15867.2	15.8672	5.78	78.0723		4.5	22326.4	22.3264	7.03	160.498		0.93	-12075.9	12.0759	5.7	228.039		1.9	-54482.1	54.4821				0.45	14041.8	14.0418	7.59
1.807	43108.3	43.1083	2.948	94.5012		1.6838	34542.8	34.5428	3.9998	195.883		0.06	-1404.18	1.40418	0.55	2.94878		2.13	-43248.7	43.2487		2.81	15867.2	15.8672	5.78	77.3702		4.5	22045.6	22.0456	7.03	159.234		0.92	-12075.9	12.0759	5.7	226.213		1.89	-54622.6	54.6226				0.44	14041.8	14.0418	7.6
1.805	43108.3	43.1083	2.95	94.5012		1.6838	34542.8	34.5428	3.9983	195.602		0.06	-1404.18	1.40418	0.55	2.52752		2.13	-43248.7	43.2487		2.81	15726.8	15.7268	5.79	79.0553		4.5	22186	22.186	7.03	159.796		0.93	-11795.1	11.7951	5.7	227.898		1.9	-54482.1	54.4821				0.44	14182.2	14.1822	7.6
1.805	43529.5	43.5295	2.948	94.6417		1.6838	34683.2	34.6832	4.0013	195.602		0.06	-1825.43	1.82543	0.55	2.10627		2.13	-43529.5	43.5295		2.81	15726.8	15.7268	5.8	80.0382		4.5	22045.6	22.0456	7.03	160.638		0.93	-11795.1	11.7951	5.7	226.073		1.9	-54622.6	54.6226				0.44	14322.6	14.3226	7.61
1.807	43950.8	43.9508	2.947	94.6417		1.6823	34542.8	34.5428	4.0013	195.602		0.05	-1404.18	1.40418	0.55	5.75713		2.13	-43529.5	43.5295		2.81	15867.2	15.8672	5.81	80.5999		4.5	22186	22.186	7.03	161.481		0.93	-11935.5	11.9355	5.7	227.617		1.9	-54201.3	54.2013				0.44	14182.2	14.1822	7.62
1.805	44091.2	44.0912	2.948	93.9396		1.6853	34542.8	34.5428	4.0013	195.321		0.06	-1965.85	1.96585	0.55	2.66794		2.13	-43529.5	43.5295		2.81	16007.6	16.0076	5.83	81.1615		4.5	22045.6	22.0456	7.03	161.059		0.93	-11935.5	11.9355	5.7	226.213		1.9	-54341.7	54.3417				0.44	14041.8	14.0418	7.63
1.808	44512.5	44.5125	2.95	93.6587		1.6853	34683.2	34.6832	4.0013	195.321		0.06	-1404.18	1.40418	0.55	2.10627		2.13	-43529.5	43.5295		2.82	15867.2	15.8672	5.84	81.4424		4.5	22186	22.186	7.03	161.481		0.93	-12216.4	12.2164	5.7	232.111		1.9	-54341.7	54.3417				0.44	14041.8	14.0418	7.64
1.808	44793.3	44.7933	2.948	92.6758		1.6838	34683.2	34.6832	4.0013	195.04		0.05	-1404.18	1.40418	0.55	2.3871		2.13	-43389.1	43.3891		2.82	15867.2	15.8672	5.85	81.3019		4.5	22045.6	22.0456	7.03	161.902		0.93	-13058.9	13.0589	5.71	227.337		1.9	-54060.9	54.0609				0.44	13901.4	13.9014	7.66
1.811	45074.1	45.0741	2.951	92.6758		1.6868	34683.2	34.6832	4.0028	197.006		0.06	-1404.18	1.40418	0.55	3.65086		2.13	-43389.1	43.3891		2.82	16007.6	16.0076	5.86	80.1786		4.5	22186	22.186	7.03	164.008		0.93	-11935.5	11.9355	5.71	226.915		1.9	-54341.7	54.3417				0.45	14182.2	14.1822	7.67
1.813	45214.6	45.2146	2.951	92.6758		1.6868	34683.2	34.6832	4.0074	199.393		0.06	-1404.18	1.40418	0.55	2.3871		2.13	-43108.3	43.1083		2.82	15867.2	15.8672	5.86	82.004		4.5	21764.8	21.7648	7.03	163.446		0.93	-12216.4	12.2164	5.71	228.6		1.9	-54341.7	54.3417				0.45	14041.8	14.0418	7.69
1.818	45495.4	45.4954	2.95	92.6758		1.6853	34683.2	34.6832	4.0104	202.061		0.06	-1404.18	1.40418	0.55	2.10627		2.13	-42967.9	42.9679		2.82	15867.2	15.8672	5.88	83.2678		4.5	21905.2	21.9052	7.03	163.587		0.93	-12216.4	12.2164	5.71	227.056		1.9	-54201.3	54.2013				0.45	14182.2	14.1822	7.7
1.822	45635.8	45.6358	2.95	92.6758		1.6853	34683.2	34.6832	4.015	203.746		0.06	-1404.18	1.40418	0.55	3.9317		2.13	-43108.3	43.1083		2.82	16007.6	16.0076	5.89	83.6891		4.5	21905.2	21.9052	7.03	164.71		0.93	-12216.4	12.2164	5.71	229.022		1.9	-54201.3	54.2013				0.44	16288.5	16.2885	7.71
1.828	45916.6	45.9166	2.951	92.8162		1.6868	35104.5	35.1045	4.021	203.746		0.06	-1404.18	1.40418	0.55	2.52752		2.13	-42967.9	42.9679		2.83	15867.2	15.8672	5.9	84.5316		4.5	21905.2	21.9052	7.03	166.395		0.93	-12216.4	12.2164	5.71	227.196		1.9	-54201.3	54.2013				0.45	13620.5	13.6205	7.72
1.834	46057.1	46.0571	2.951	92.8162		1.6884	34683.2	34.6832	4.0256	203.044		0.06	-1404.18	1.40418	0.55	2.10627		2.13	-43108.3	43.1083		2.82	15726.8	15.7268	5.91	85.2337		4.5	21764.8	21.7648	7.03	165.974		0.93	-12216.4	12.2164	5.71	228.741		1.9	-56728.8	56.7288				0.45	15024.7	15.0247	7.75
1.837	46197.5	46.1975	2.951	92.6758		1.6868	34964.1	34.9641	4.0302	204.308		0.06	-1404.18	1.40418	0.55	2.10627		2.13	-42967.9	42.9679		2.83	15726.8	15.7268	5.92	85.3741		4.5	21764.8	21.7648	7.03	165.834		0.93	-12497.2	12.4972	5.72	227.056		1.92	-58413.8	58.4138				0.48	15446	15.446	7.76
1.845	46197.5	46.1975	2.953	92.5354		1.6868	34823.6	34.8236	4.0332	206.274		0.06	-1404.18	1.40418	0.55	2.10627		2.13	-42967.9	42.9679		2.83	15726.8	15.7268	5.92	84.3911		4.5	21764.8	21.7648	7.03	167.097		0.93	-12356.8	12.3568	5.72	227.617		1.94	-59677.6	59.6776				0.49	14743.9	14.7439	7.77
1.848	46478.3	46.4783	2.951	92.9566		1.6868	34683.2	34.6832	4.0423	207.959		0.06	-1404.18	1.40418	0.55	1.40418		2.13	-42967.9	42.9679		2.83	15726.8	15.7268	5.92	85.2337		4.5	21624.3	21.6243	7.03	168.782		0.93	-12075.9	12.0759	5.72	227.056		1.96	-60098.8	60.0988				0.49	15024.7	15.0247	7.79
1.851	46759.2	46.7592	2.953	93.7991		1.6868	34823.6	34.8236	4.0514	208.521		0.06	-1404.18	1.40418	0.55	1.40418		2.13	-43248.7	43.2487		2.83	16007.6	16.0076	5.93	86.6378		4.5	21764.8	21.7648	7.04	168.642		0.93	-12356.8	12.3568	5.72	227.617		1.98	-59537.2	59.5372				0.49	14884.3	14.8843	7.8
1.859	46759.2	46.7592	2.95	95.2033		1.6884	35104.5	35.1045	4.059	208.521		0.06	-1404.18	1.40418	0.56	3.9317		2.13	-43248.7	43.2487		2.83	15726.8	15.7268	5.94	87.4803		4.5	21764.8	21.7648	7.04	168.221		0.93	-12216.4	12.2164	5.72	229.022		1.98	-59396.8	59.3968				0.49	15024.7	15.0247	7.81
1.863	47180.4	47.1804	2.953	95.2033		1.6884	35104.5	35.1045	4.0636	207.959		0.06	-1825.43	1.82543	0.57	7.72298		2.13	-43248.7	43.2487		2.83	15726.8	15.7268	5.95	87.7612		4.5	21624.3	21.6243	7.04	168.08		0.93	-12216.4	12.2164	5.72	227.337		1.98	-59115.9	59.1159				0.5	14884.3	14.8843	7.82
1.871	47461.2	47.4612	2.951	95.9054		1.6884	35104.5	35.1045	4.0682	207.397		0.06	-1404.18	1.40418	0.57	7.16131		2.13	-43248.7	43.2487		2.83	16007.6	16.0076	5.96	88.1824		4.5	21624.3	21.6243	7.04	168.221		0.93	-12075.9	12.0759	5.72	229.162		1.98	-59115.9	59.1159				0.5	14884.3	14.8843	7.84
1.877	47601.7	47.6017	2.953	95.9054		1.6884	34964.1	34.9641	4.0727	206.836		0.06	-1404.18	1.40418	0.6	2.94878		2.13	-43248.7	43.2487		2.83	15867.2	15.8672	5.97	88.7441		4.5	21764.8	21.7648	7.04	169.625		0.93	-12356.8	12.3568	5.72	227.477		1.98	-59115.9	59.1159				0.5	14743.9	14.7439	7.85
1.883	47742.1	47.7421	2.953	95.4842		1.6899	35244.9	35.2449	4.0742	206.695		0.06	-1404.18	1.40418	0.6	6.45922		2.13	-43108.3	43.1083		2.84	16007.6	16.0076	5.98	89.3058		4.5	21483.9	21.4839	7.04	171.029		0.93	-12075.9	12.0759	5.72	229.162		1.99	-58835.1	58.8351				0.5	14743.9	14.7439	7.86
1.887	48163.3	48.1633	2.954	97.0288		1.6899	35104.5	35.1045	4.0803	206.133		0.06	-1825.43	1.82543	0.6	2.66794		2.13	-42967.9	42.9679		2.84	15726.8	15.7268	5.99	88.1824		4.5	21624.3	21.6243	7.05	170.748		0.93	-12356.8	12.3568	5.72	227.898		1.99	-58694.7	58.6947				0.5	14743.9	14.7439	7.87
1.894	48444.2	48.4442	2.954	95.9054		1.6914	35104.5	35.1045	4.0818	205.712		0.06	-1404.18	1.40418	0.6	6.59964		2.13	-42967.9	42.9679		2.84	16007.6	16.0076	6	88.7441		4.5	21764.8	21.7648	7.05	170.327		0.93	-14041.8	14.0418	5.72	234.077		1.99	-58835.1	58.8351				0.5	14884.3	14.8843	7.88
1.898	48584.6	48.5846	2.956	97.8713		1.6899	35244.9	35.2449	4.0818	205.712		0.06	-1404.18	1.40418	0.6	2.52752		2.13	-43108.3	43.1083		2.84	16007.6	16.0076	6	90.4291		4.5	21483.9	21.4839	7.05	171.169		0.93	-12075.9	12.0759	5.73	228.179		1.99	-58694.7	58.6947				0.5	14603.5	14.6035	7.89
1.904	49146.3	49.1463	2.957	98.5734		1.6914	35104.5	35.1045	4.0834	205.431		0.06	-1404.18	1.40418	0.6	4.91463		2.13	-42967.9	42.9679		2.84	16007.6	16.0076	6.02	90.9908		4.5	21624.3	21.6243	7.05	172.293		0.94	-13199.3	13.1993	5.72	228.46		1.99	-58835.1	58.8351				0.5	14743.9	14.7439	7.89
1.907	49146.3	49.1463	2.957	97.45		1.6929	35244.9	35.2449	4.0849	205.291		0.06	-1404.18	1.40418	0.6	2.3871		2.13	-43108.3	43.1083		2.84	15867.2	15.8672	6.03	91.2716		4.5	21343.5	21.3435	7.06	173.556		0.95	-12778	12.778	5.73	230.707		1.99	-58413.8	58.4138				0.5	14603.5	14.6035	7.9
1.909	49427.1	49.4271	2.957	98.7138		1.6929	35385.3	35.3853	4.0864	205.01		0.06	-1404.18	1.40418	0.6	4.63379		2.13	-43248.7	43.2487		2.84	16288.5	16.2885	6.04	91.5525		4.5	21343.5	21.3435	7.06	172.854		0.95	-12778	12.778	5.73	228.741		1.99	-58694.7	58.6947				0.5	14603.5	14.6035	7.91
1.915	49567.5	49.5675	2.959	98.0117		1.6929	35385.3	35.3853	4.0894	204.87		0.06	-1404.18	1.40418	0.6	4.49337		2.13	-43108.3	43.1083		2.85	16007.6	16.0076	6.05	91.412		4.5	21483.9	21.4839	7.06	173.135		0.95	-12637.6	12.6376	5.73	230.426		1.99	-58413.8	58.4138				0.5	14743.9	14.7439	7.91
1.918	49567.5	49.5675	2.965	99.2754		1.6929	35525.7	35.5257	4.091	204.729		0.06	-1404.18	1.40418	0.6	3.51045		2.13	-43108.3	43.1083		2.85	16288.5	16.2885	6.06	91.9737		4.5	21343.5	21.3435	7.06	174.68		0.95	-12497.2	12.4972	5.73	229.302		2	-58554.3	58.5543				0.5	14884.3	14.8843	7.92
1.921	49567.5	49.5675	2.965	98.5734		1.6944	35385.3	35.3853	4.0894	204.589		0.06	-1404.18	1.40418	0.6	8.28466		2.13	-42967.9	42.9679		2.85	16288.5	16.2885	6.06	91.6929		4.5	21624.3	21.6243	7.07	175.803		0.95	-12778	12.778	5.73	230.847		2	-58694.7	58.6947				0.5	14884.3	14.8843	7.93
1.925	49848.3	49.8483	2.968	100.118		1.6975	35385.3	35.3853	4.094	204.589		0.06	-1404.18	1.40418	0.6	2.66794		2.13	-43108.3	43.1083		2.85	16148.1	16.1481	6.06	90.9908		4.5	21343.5	21.3435	7.07	175.101		0.96	-12497.2	12.4972	5.73	229.162		1.99	-58413.8	58.4138				0.5	14603.5	14.6035	7.93
1.925	49988.8	49.9888	2.971	100.399		1.6944	35104.5	35.1045	4.094	204.589		0.06	-1404.18	1.40418	0.6	4.77421		2.14	-43108.3	43.1083		2.86	16007.6	16.0076	6.07	92.9566		4.5	21483.9	21.4839	7.08	175.663		0.95	-12497.2	12.4972	5.73	229.583		1.99	-58413.8	58.4138				0.5	14743.9	14.7439	7.94
1.928	50129.2	50.1292	2.971	99.8371		1.6975	35525.7	35.5257	4.0925	204.308		0.06	-1404.18	1.40418	0.6	3.22961		2.13	-43108.3	43.1083		2.86	16148.1	16.1481	6.08	94.7821		4.5	21624.3	21.6243	7.08	176.646		0.96	-12637.6	12.6376	5.74	231.83		2	-58273.4	58.2734				0.5	14603.5	14.6035	7.95
1.932	50129.2	50.1292	2.974	100.82		1.696	35525.7	35.5257	4.097	204.308		0.06	-1404.18	1.40418	0.6	3.51045		2.13	-43108.3	43.1083		2.86	16148.1	16.1481	6.09	95.0629		4.5	21203.1	21.2031	7.08	176.786		0.96	-12356.8	12.3568	5.73	229.864		2	-58413.8	58.4138				0.5	14743.9	14.7439	7.96
1.936	50129.2	50.1292	2.976	99.9775		1.6944	35666.1	35.6661	4.0955	204.168		0.06	-1404.18	1.40418	0.6	8.42507		2.13	-43108.3	43.1083		2.86	16148.1	16.1481	6.1	95.9054		4.5	21343.5	21.3435	7.09	178.05		0.96	-12497.2	12.4972	5.74	231.83		2	-58133	58.133				0.5	14743.9	14.7439	7.97
1.939	50129.2	50.1292	2.982	100.96		1.6975	35525.7	35.5257	4.0955	203.887		0.06	-1404.18	1.40418	0.6	2.80836		2.13	-42967.9	42.9679		2.86	16007.6	16.0076	6.1	96.4671		4.5	21343.5	21.3435	7.09	177.067		0.96	-12356.8	12.3568	5.74	229.864		2	-58975.5	58.9755				0.5	15165.1	15.1651	7.98
1.942	50410	50.41	2.98	101.803		1.696	35525.7	35.5257	4.097	203.746		0.06	-1404.18	1.40418	0.6	5.19546		2.13	-43248.7	43.2487		2.87	16148.1	16.1481	6.12	96.7479		4.5	21343.5	21.3435	7.1	177.348		0.96	-12497.2	12.4972	5.73	231.128		1.99	-58273.4	58.2734				0.5	14603.5	14.6035	7.98
1.942	50269.6	50.2696	2.985	100.68		1.6975	35525.7	35.5257	4.0985	203.887		0.06	-1404.18	1.40418	0.6	6.59964		2.13	-43248.7	43.2487		2.87	16288.5	16.2885	6.12	96.0458		4.5	21483.9	21.4839	7.1	178.471		0.96	-12637.6	12.6376	5.74	232.532		2	-59537.2	59.5372				0.5	15726.8	15.7268	7.99
1.945	50129.2	50.1292	2.986	102.084		1.7005	35385.3	35.3853	4.0985	203.606		0.06	-1404.18	1.40418	0.6	3.22961		2.13	-42967.9	42.9679		2.87	16288.5	16.2885	6.12	96.8883		4.5	21203.1	21.2031	7.11	180.718		0.96	-12356.8	12.3568	5.74	230.707		2	-62205.1	62.2051				0.54	16288.5	16.2885	7.99
1.947	50269.6	50.2696	2.986	100.96		1.699	35525.7	35.5257	4.0985	203.466		0.06	-1404.18	1.40418	0.6	6.74006		2.13	-42967.9	42.9679		2.87	16288.5	16.2885	6.13	98.8542		4.5	21203.1	21.2031	7.12	179.173		0.96	-12356.8	12.3568	5.74	232.813		2.02	-63047.6	63.0476				0.56	16007.6	16.0076	8
1.947	49988.8	49.9888	2.992	102.224		1.7005	35806.6	35.8066	4.0985	203.325		0.06	-1404.18	1.40418	0.6	5.61672		2.13	-43108.3	43.1083		2.87	16007.6	16.0076	6.15	99.2754		4.5	21343.5	21.3435	7.12	178.752		0.96	-12356.8	12.3568	5.74	230.707		2.05	-64171	64.171				0.56	16007.6	16.0076	8.01
1.951	49988.8	49.9888	2.994	102.786		1.702	35666.1	35.6661	4.0985	204.168		0.06	-1404.18	1.40418	0.6	3.51045		2.13	-42967.9	42.9679		2.88	16148.1	16.1481	6.16	99.9775		4.5	21062.7	21.0627	7.12	180.016		0.96	-12356.8	12.3568	5.74	235.34		2.07	-65856	65.856				0.56	15867.2	15.8672	8.02
1.95	49707.9	49.7079	2.992	101.803		1.6975	35947	35.947	4.1016	208.38		0.06	-1404.18	1.40418	0.6	7.44215		2.13	-43108.3	43.1083		2.88	16007.6	16.0076	6.18	100.539		4.5	21203.1	21.2031	7.13	181.701		0.96	-12356.8	12.3568	5.74	232.532		2.09	-65434.7	65.4347				0.56	15867.2	15.8672	8.03
1.948	49567.5	49.5675	2.997	102.786		1.702	35806.6	35.8066	4.1031	210.486		0.06	-1404.18	1.40418	0.6	3.79128		2.13	-43108.3	43.1083		2.88	16007.6	16.0076	6.19	99.9775		4.5	21203.1	21.2031	7.13	182.122		0.96	-12356.8	12.3568	5.74	231.549		2.1	-64732.6	64.7326				0.56	15586.4	15.5864	8.04
1.95	49567.5	49.5675	3	102.224		1.702	35806.6	35.8066	4.1077	212.312		0.06	-1404.18	1.40418	0.6	3.79128		2.13	-42967.9	42.9679		2.88	16007.6	16.0076	6.2	99.135		4.5	21062.7	21.0627	7.14	181.139		0.96	-12497.2	12.4972	5.74	233.936		2.1	-64873.1	64.8731				0.56	15586.4	15.5864	8.05
1.951	49707.9	49.7079	3.003	103.067		1.7035	35947	35.947	4.1137	211.61		0.06	-1404.18	1.40418	0.6	9.82925		2.13	-42967.9	42.9679		2.88	15867.2	15.8672	6.2	101.241		4.5	21343.5	21.3435	7.14	181.982		0.96	-12497.2	12.4972	5.75	231.97		2.1	-64311.4	64.3114				0.56	15446	15.446	8.06
1.951	49707.9	49.7079	3.003	103.348		1.702	35947	35.947	4.1168	212.031		0.06	-1404.18	1.40418	0.6	3.37003		2.13	-42827.4	42.8274		2.88	16007.6	16.0076	6.22	102.084		4.5	21203.1	21.2031	7.15	182.964		0.96	-12497.2	12.4972	5.75	237.587		2.1	-64311.4	64.3114				0.56	15586.4	15.5864	8.08
1.953	49567.5	49.5675	3.006	102.786		1.7035	35947	35.947	4.1198	214.418		0.06	-1404.18	1.40418	0.6	3.79128		2.13	-43108.3	43.1083		2.88	16148.1	16.1481	6.23	103.067		4.5	21203.1	21.2031	7.16	183.526		0.96	-12216.4	12.2164	5.75	232.672		2.1	-64171	64.171				0.56	15586.4	15.5864	8.09
1.951	49567.5	49.5675	3.009	104.611		1.7035	35806.6	35.8066	4.1289	216.524		0.06	-1404.18	1.40418	0.6	6.3188		2.13	-42827.4	42.8274		2.88	16288.5	16.2885	6.24	104.19		4.49	21062.7	21.0627	7.17	183.947		0.96	-12216.4	12.2164	5.75	232.392		2.1	-64311.4	64.3114				0.56	15586.4	15.5864	8.1
1.951	49286.7	49.2867	3.012	103.348		1.7066	36087.4	36.0874	4.1411	218.069		0.06	-1404.18	1.40418	0.6	3.37003		2.13	-42967.9	42.9679		2.88	16288.5	16.2885	6.25	105.033		4.5	20922.3	20.9223	7.17	183.807		0.96	-12356.8	12.3568	5.75	234.638		2.11	-64030.6	64.0306				0.57	15726.8	15.7268	8.11
1.951	49427.1	49.4271	3.014	103.769		1.7066	36227.8	36.2278	4.1502	216.665		0.06	-1404.18	1.40418	0.6	2.3871		2.13	-42827.4	42.8274		2.88	16288.5	16.2885	6.26	103.909		4.5	20922.3	20.9223	7.18	184.65		0.96	-12356.8	12.3568	5.75	232.813		2.11	-64171	64.171				0.57	15446	15.446	8.13
1.95	49286.7	49.2867	3.014	103.067		1.7096	36087.4	36.0874	4.1563	215.963		0.06	-1404.18	1.40418	0.6	2.24669		2.13	-43108.3	43.1083		2.88	16148.1	16.1481	6.27	104.05		4.5	21062.7	21.0627	7.18	185.632		0.96	-12216.4	12.2164	5.76	234.498		2.11	-64030.6	64.0306				0.56	15586.4	15.5864	8.14
1.953	49427.1	49.4271	3.015	103.628		1.7066	36087.4	36.0874	4.1593	217.086		0.05	-1404.18	1.40418	0.61	8.28466		2.13	-42967.9	42.9679		2.89	16428.9	16.4289	6.27	106.718		4.5	21062.7	21.0627	7.19	186.475		0.96	-12216.4	12.2164	5.75	234.638		2.11	-64030.6	64.0306				0.56	15305.5	15.3055	8.15
1.956	49286.7	49.2867	3.018	103.348		1.7096	36227.8	36.2278	4.1669	219.192		0.06	-1404.18	1.40418	0.6	3.08919		2.13	-42967.9	42.9679		2.89	16428.9	16.4289	6.28	108.122		4.5	21062.7	21.0627	7.19	185.211		0.96	-12216.4	12.2164	5.75	233.655		2.11	-63749.7	63.7497				0.56	15446	15.446	8.17
1.954	49286.7	49.2867	3.018	104.471		1.7111	36368.2	36.3682	4.1776	221.86		0.06	-1404.18	1.40418	0.62	4.35295		2.13	-42967.9	42.9679		2.89	16428.9	16.4289	6.3	108.964		4.5	20922.3	20.9223	7.19	185.773		0.96	-12356.8	12.3568	5.76	235.762		2.11	-63890.1	63.8901				0.57	15446	15.446	8.18
1.951	49286.7	49.2867	3.018	103.769		1.7096	36227.8	36.2278	4.1912	222.001		0.06	-1404.18	1.40418	0.62	10.5313		2.13	-43108.3	43.1083		2.89	16288.5	16.2885	6.31	108.964		4.5	20922.3	20.9223	7.2	186.475		0.96	-12497.2	12.4972	5.76	233.936		2.11	-63749.7	63.7497				0.57	15586.4	15.5864	8.2
1.953	49146.3	49.1463	3.024	105.735		1.7127	35947	35.947	4.1988	220.737		0.06	-1404.18	1.40418	0.63	3.08919		2.13	-42967.9	42.9679		2.9	16428.9	16.4289	6.32	108.543		4.5	21062.7	21.0627	7.2	188.16		0.96	-12356.8	12.3568	5.76	236.323		2.11	-63749.7	63.7497				0.57	15586.4	15.5864	8.21
1.954	49286.7	49.2867	3.026	104.892		1.7127	35947	35.947	4.2049	220.596		0.06	-1404.18	1.40418	0.65	5.05504		2.13	-42827.4	42.8274		2.9	16709.7	16.7097	6.32	107.56		4.5	20922.3	20.9223	7.21	187.739		0.96	-12216.4	12.2164	5.76	234.638		2.11	-63609.3	63.6093				0.57	15586.4	15.5864	8.23
1.956	49286.7	49.2867	3.027	105.173		1.7127	35947	35.947	4.2125	222.141		0.06	-1404.18	1.40418	0.65	10.2505		2.13	-43248.7	43.2487		2.9	16428.9	16.4289	6.32	109.245		4.5	21062.7	21.0627	7.22	187.739		0.96	-12356.8	12.3568	5.76	235.621		2.11	-63468.9	63.4689				0.57	15165.1	15.1651	8.24
1.956	49146.3	49.1463	3.03	105.875		1.7111	35947	35.947	4.2156	223.405		0.05	-1404.18	1.40418	0.67	3.37003		2.13	-42967.9	42.9679		2.9	16569.3	16.5693	6.34	110.79		4.5	20922.3	20.9223	7.22	189.143		0.96	-12216.4	12.2164	5.77	237.025		2.11	-63188.1	63.1881				0.56	15305.5	15.3055	8.25
1.953	49146.3	49.1463	3.033	105.454		1.7142	35947	35.947	4.2262	224.809		0.06	-1404.18	1.40418	0.69	6.74006		2.13	-42967.9	42.9679		2.91	16850.2	16.8502	6.35	111.351		4.5	21062.7	21.0627	7.23	190.407		0.96	-12216.4	12.2164	5.77	235.34		2.11	-63328.5	63.3285				0.56	15446	15.446	8.26
1.957	49146.3	49.1463	3.038	106.858		1.7127	35947	35.947	4.2353	225.932		0.05	-1404.18	1.40418	0.69	8.28466		2.13	-42967.9	42.9679		2.91	16569.3	16.5693	6.36	112.053		4.49	20922.3	20.9223	7.24	190.266		0.96	-12497.2	12.4972	5.77	237.447		2.11	-63328.5	63.3285				0.57	16007.6	16.0076	8.28
1.956	49146.3	49.1463	3.036	106.016		1.7142	35666.1	35.6661	4.246	226.073		0.06	-1404.18	1.40418	0.7	3.79128		2.13	-42967.9	42.9679		2.91	16850.2	16.8502	6.37	112.053		4.5	20641.4	20.6414	7.24	189.143		0.96	-12356.8	12.3568	5.77	235.621		2.11	-63328.5	63.3285				0.57	15446	15.446	8.3
1.957	49005.8	49.0058	3.041	106.296		1.7142	35806.6	35.8066	4.2505	225.09		0.06	-1404.18	1.40418	0.72	10.8122		2.13	-42967.9	42.9679		2.91	16709.7	16.7097	6.39	112.194		4.5	20641.4	20.6414	7.24	189.705		0.96	-12356.8	12.3568	5.77	240.255		2.11	-63468.9	63.4689				0.57	16007.6	16.0076	8.31
1.96	49005.8	49.0058	3.047	107.42		1.7127	35806.6	35.8066	4.2551	225.511		0.06	-1404.18	1.40418	0.72	7.16131		2.13	-42967.9	42.9679		2.91	16850.2	16.8502	6.39	111.071		4.5	20781.8	20.7818	7.25	189.845		0.96	-12356.8	12.3568	5.77	235.902		2.11	-63890.1	63.8901				0.58	16990.6	16.9906	8.32
1.956	49005.8	49.0058	3.048	106.437		1.7157	35806.6	35.8066	4.2612	226.775		0.06	-1404.18	1.40418	0.8	4.49337		2.13	-43248.7	43.2487		2.91	16850.2	16.8502	6.39	111.913		4.5	20641.4	20.6414	7.25	191.109		0.96	-12497.2	12.4972	5.77	236.042		2.11	-63328.5	63.3285				0.58	16428.9	16.4289	8.33
1.956	49005.8	49.0058	3.055	107.279		1.7157	35666.1	35.6661	4.2657	228.46		0.06	-1404.18	1.40418	0.9	14.6035		2.13	-43108.3	43.1083		2.92	16709.7	16.7097	6.4	113.738		4.49	20641.4	20.6414	7.26	192.794		0.96	-12778	12.778	5.78	238.149		2.11	-65715.6	65.7156				0.59	16569.3	16.5693	8.34
1.957	49286.7	49.2867	3.056	108.262		1.7157	35666.1	35.6661	4.2748	229.724		0.05	-1404.18	1.40418	0.89	3.79128		2.13	-43248.7	43.2487		2.92	16850.2	16.8502	6.41	114.862		4.49	20641.4	20.6414	7.26	191.53		0.97	-13339.7	13.3397	5.78	236.183		2.12	-67821.8	67.8218				0.59	16288.5	16.2885	8.35
1.957	49286.7	49.2867	3.058	107.139		1.7142	35666.1	35.6661	4.2839	230.145		0.05	-1404.18	1.40418	0.89	2.94878		2.13	-43108.3	43.1083		2.92	16709.7	16.7097	6.42	115.564		4.5	20641.4	20.6414	7.26	191.811		0.97	-13058.9	13.0589	5.78	238.71		2.15	-68945.2	68.9452				0.59	16428.9	16.4289	8.36
1.959	49286.7	49.2867	3.058	108.683		1.7157	35666.1	35.6661	4.2931	230.285		0.06	-1404.18	1.40418	0.89	11.6547		2.13	-43108.3	43.1083		2.92	16850.2	16.8502	6.43	116.547		4.5	20922.3	20.9223	7.27	192.513		0.97	-12918.5	12.9184	5.78	236.885		2.17	-70068.5	70.0685				0.59	16288.5	16.2885	8.37
1.956	49427.1	49.4271	3.062	107.279		1.7157	35806.6	35.8066	4.2991	229.583		0.05	-1404.18	1.40418	0.89	4.07212		2.13	-43108.3	43.1083		2.92	16850.2	16.8502	6.44	116.968		4.5	20360.6	20.3606	7.27	193.777		0.97	-12778	12.778	5.78	239.412		2.19	-70770.6	70.7706				0.59	16288.5	16.2885	8.37
1.957	49707.9	49.7079	3.062	108.262		1.7157	35666.1	35.6661	4.3052	229.443		0.06	-1404.18	1.40418	0.89	2.94878		2.13	-42967.9	42.9679		2.92	16990.6	16.9906	6.44	116.547		4.49	20501	20.501	7.28	194.479		0.98	-12918.5	12.9184	5.78	237.587		2.21	-70911	70.911				0.59	16148.1	16.1481	8.39
1.957	50129.2	50.1292	3.064	107.701		1.7172	35525.7	35.5257	4.3083	230.707		0.06	-1404.18	1.40418	0.98	17.5522		2.14	-42967.9	42.9679		2.93	16850.2	16.8502	6.44	115.985		4.5	20501	20.501	7.28	193.215		0.98	-12778	12.778	5.79	243.063		2.21	-70349.4	70.3494				0.59	16148.1	16.1481	8.4
1.96	50269.6	50.2696	3.065	108.964		1.7172	35385.3	35.3853	4.3143	230.707		0.06	-1404.18	1.40418	1.09	18.6756		2.13	-42687	42.687		2.93	16850.2	16.8502	6.45	117.249		4.5	20501	20.501	7.29	194.76		0.98	-12778	12.778	5.79	240.115		2.22	-69647.3	69.6473				0.59	16007.6	16.0076	8.41
1.959	50410	50.41	3.067	107.701		1.7127	35244.9	35.2449	4.3189	231.83		0.06	-1404.18	1.40418	1.08	18.3947		2.13	-42827.4	42.8274		2.93	16850.2	16.8502	6.46	119.496		4.5	20641.4	20.6414	7.29	196.304		0.98	-12918.5	12.9184	5.79	238.289		2.22	-69928.1	69.9281				0.59	16148.1	16.1481	8.42
1.96	50550.4	50.5504	3.07	108.543		1.7142	35385.3	35.3853	4.325	233.234		0.06	-1404.18	1.40418	1.22	23.0285		2.13	-42827.4	42.8274		2.93	16850.2	16.8502	6.47	120.9		4.49	20360.6	20.3606	7.3	197.568		0.98	-12918.5	12.9184	5.79	240.255		2.22	-69647.3	69.6473				0.59	16007.6	16.0076	8.43
1.96	50831.3	50.8313	3.073	108.403		1.7157	35385.3	35.3853	4.3311	234.498		0.06	-1404.18	1.40418	1.34	26.8198		2.13	-42687	42.687		2.93	16850.2	16.8502	6.48	121.742		4.5	20641.4	20.6414	7.3	195.321		0.98	-12778	12.778	5.79	238.57		2.22	-69366.4	69.3664				0.59	16007.6	16.0076	8.44
1.962	50971.7	50.9717	3.073	109.105		1.7172	35385.3	35.3853	4.3387	234.638		0.06	-1404.18	1.40418	1.35	26.2581		2.13	-42406.2	42.4062		2.93	16850.2	16.8502	6.5	121.321		4.49	20360.6	20.3606	7.31	195.883		0.98	-12637.6	12.6376	5.79	240.817		2.22	-68804.8	68.8048				0.6	15726.8	15.7268	8.46
1.963	51112.1	51.1121	3.076	108.403		1.7187	35385.3	35.3853	4.3463	233.936		0.06	-1404.18	1.40418	1.35	25.6965		2.13	-42687	42.687		2.93	16990.6	16.9906	6.5	120.338		4.5	20360.6	20.3606	7.31	196.866		0.98	-12918.5	12.9184	5.8	238.851		2.22	-68945.2	68.9452				0.6	15867.2	15.8672	8.47
1.966	51252.5	51.2525	3.079	109.947		1.7187	35385.3	35.3853	4.3508	232.953		0.06	-1404.18	1.40418	1.35	24.9944		2.13	-42546.6	42.5466		2.94	16850.2	16.8502	6.51	121.321		4.5	20501	20.501	7.32	199.253		0.98	-12918.5	12.9184	5.8	238.991		2.22	-68664.4	68.6643				0.59	16007.6	16.0076	8.49
1.968	51533.4	51.5334	3.08	108.964		1.7157	35385.3	35.3853	4.3539	232.532		0.06	-1404.18	1.40418	1.35	24.7135		2.13	-42546.6	42.5466		2.94	16990.6	16.9906	6.51	123.287		4.5	20360.6	20.3606	7.32	198.27		0.98	-12637.6	12.6376	5.8	241.098		2.22	-68243.1	68.2431				0.6	16148.1	16.1481	8.5
1.973	51814.2	51.8142	3.085	109.245		1.7172	35525.7	35.5257	4.3554	234.217		0.06	-1404.18	1.40418	1.36	27.8027		2.13	-42406.2	42.4062		2.94	16850.2	16.8502	6.53	124.551		4.5	20360.6	20.3606	7.33	197.287		0.98	-12778	12.778	5.8	239.272		2.22	-68102.7	68.1027				0.59	16007.6	16.0076	8.52
1.974	51954.6	51.9546	3.088	110.509		1.7172	35385.3	35.3853	4.3584	233.655		0.06	-1404.18	1.40418	1.41	29.0665		2.13	-42687	42.687		2.94	16850.2	16.8502	6.55	125.112		4.49	20360.6	20.3606	7.33	198.27		0.98	-12778	12.778	5.8	240.957		2.22	-67821.8	67.8218				0.6	16007.6	16.0076	8.53
1.976	52095	52.095	3.089	109.105		1.7172	35385.3	35.3853	4.363	233.375		0.06	-1404.18	1.40418	1.44	29.7686		2.13	-42687	42.687		2.94	17131	17.131	6.56	125.112		4.5	20360.6	20.3606	7.34	200.376		0.99	-12637.6	12.6376	5.8	240.255		2.22	-67821.8	67.8218				0.59	16007.6	16.0076	8.55
1.98	52375.9	52.3759	3.088	110.088		1.7187	35385.3	35.3853	4.3675	232.953		0.06	-1404.18	1.40418	1.46	30.7515		2.13	-42406.2	42.4062		2.95	17131	17.131	6.56	124.41		4.5	20360.6	20.3606	7.34	201.64		0.98	-12637.6	12.6376	5.81	240.115		2.22	-67821.8	67.8218				0.6	16007.6	16.0076	8.57
1.983	52656.7	52.6567	3.093	109.666		1.7187	35666.1	35.6661	4.3675	232.532		0.06	-1404.18	1.40418	1.48	31.8749		2.13	-42687	42.687		2.95	17131	17.131	6.57	123.287		4.5	20360.6	20.3606	7.35	199.534		0.98	-12637.6	12.6376	5.81	242.08		2.22	-67541	67.541				0.6	15867.2	15.8672	8.59
1.989	52937.5	52.9375	3.096	108.964		1.7187	35666.1	35.6661	4.3691	233.375		0.06	-1404.18	1.40418	1.5	32.4365		2.13	-42546.6	42.5466		2.95	17131	17.131	6.57	124.41		4.5	20501	20.501	7.35	199.113		0.98	-12778	12.778	5.81	240.255		2.22	-67400.6	67.4006				0.59	16007.6	16.0076	8.6
1.994	52937.5	52.9375	3.096	108.964		1.7172	35947	35.947	4.3706	233.234		0.05	-1404.18	1.40418	1.5	31.3132		2.13	-42687	42.687		2.95	17271.4	17.2714	6.58	125.393		4.5	20360.6	20.3606	7.36	201.64		0.98	-12497.2	12.4972	5.81	242.361		2.22	-66979.3	66.9793				0.6	16148.1	16.1481	8.62
2	53218.4	53.2184	3.097	108.824		1.7203	36087.4	36.0874	4.3721	232.953		0.06	-1404.18	1.40418	1.5	31.1728		2.13	-42546.6	42.5466		2.96	17411.8	17.4118	6.58	126.095		4.49	20360.6	20.3606	7.36	202.202		0.99	-12637.6	12.6376	5.81	238.991		2.22	-67119.8	67.1197				0.6	16007.6	16.0076	8.63
2.006	53639.6	53.6396	3.099	108.964		1.7187	36087.4	36.0874	4.3721	232.532		0.06	-1404.18	1.40418	1.5	30.3303		2.13	-42687	42.687		2.96	17131	17.131	6.59	127.078		4.5	20220.2	20.2202	7.37	203.185		0.99	-13761	13.761	5.81	239.132		2.22	-67681.4	67.6814				0.6	17552.2	17.5522	8.64
2.015	53499.2	53.4992	3.099	108.824		1.7187	36087.4	36.0874	4.3782	236.042		0.06	-1404.18	1.40418	1.5	29.7686		2.13	-42546.6	42.5466		2.96	16990.6	16.9906	6.59	128.482		4.5	20220.2	20.2202	7.37	201.78		1.02	-13901.4	13.9014	5.81	241.238		2.23	-67119.8	67.1197				0.63	17411.8	17.4118	8.66
2.018	53780	53.78	3.1	108.824		1.7218	36087.4	36.0874	4.3797	238.008		0.06	-1404.18	1.40418	1.5	29.2069		2.13	-42546.6	42.5466		2.96	17271.4	17.2714	6.6	129.044		4.49	20360.6	20.3606	7.38	202.904		1.03	-13339.7	13.3397	5.81	239.693		2.22	-67541	67.541				0.64	16990.6	16.9906	8.67
2.026	54060.9	54.0609	3.099	108.683		1.7203	36087.4	36.0874	4.3827	238.008		0.06	-1404.18	1.40418	1.5	28.6453		2.14	-42406.2	42.4062		2.96	17411.8	17.4118	6.61	127.64		4.5	20220.2	20.2202	7.38	203.746		1.03	-13058.9	13.0589	5.82	242.08		2.23	-70770.6	70.7706				0.64	16990.6	16.9906	8.69
2.032	54341.7	54.3417	3.1	108.543		1.7187	36227.8	36.2278	4.3858	237.587		0.06	-1404.18	1.40418	1.5	30.0494		2.13	-42406.2	42.4062		2.96	17131	17.131	6.61	127.78		4.5	20220.2	20.2202	7.39	204.87		1.03	-13339.7	13.3397	5.82	240.957		2.23	-73017.3	73.0173				0.64	16990.6	16.9906	8.7
2.041	54341.7	54.3417	3.102	108.683		1.7203	36508.6	36.5086	4.3888	237.025		0.06	-1404.18	1.40418	1.52	33.4195		2.13	-42546.6	42.5466		2.97	17411.8	17.4118	6.62	129.465		4.49	20360.6	20.3606	7.39	203.746		1.03	-13199.3	13.1993	5.82	243.906		2.26	-74140.6	74.1406				0.65	16850.2	16.8502	8.71
2.044	54622.6	54.6226	3.1	108.262		1.7233	36649.1	36.6491	4.3934	238.008		0.06	-1404.18	1.40418	1.52	33.4195		2.13	-42546.6	42.5466		2.97	17552.2	17.5522	6.62	131.431		4.49	20220.2	20.2202	7.39	203.044		1.03	-13058.9	13.0589	5.82	243.625		2.28	-74983.1	74.9831				0.65	16990.6	16.9906	8.73
2.05	54763	54.763	3.102	108.543		1.7233	36508.6	36.5086	4.3949	239.834		0.06	-1404.18	1.40418	1.54	33.9811		2.13	-42546.6	42.5466		2.98	17692.7	17.6927	6.63	131.852		4.5	20220.2	20.2202	7.4	204.729		1.03	-13199.3	13.1993	5.82	241.94		2.3	-76106.5	76.1065				0.65	16990.6	16.9906	8.73
2.053	54903.4	54.9034	3.102	108.262		1.7248	36789.5	36.7895	4.401	241.8		0.06	-1404.18	1.40418	1.54	33.7003		2.14	-42687	42.687		2.98	17692.7	17.6927	6.64	132.133		4.5	20079.8	20.0798	7.4	204.87		1.03	-13058.9	13.0589	5.82	239.834		2.32	-76527.8	76.5277				0.65	16850.2	16.8502	8.74
2.059	55043.8	55.0438	3.106	108.403		1.7248	36649.1	36.6491	4.407	243.063		0.06	-1404.18	1.40418	1.55	34.1216		2.13	-42967.9	42.9679		2.98	17552.2	17.5522	6.65	132.414		4.5	20079.8	20.0798	7.41	207.116		1.04	-13058.9	13.0589	5.81	241.659		2.33	-75825.7	75.8257				0.65	16709.7	16.7097	8.75
2.061	54903.4	54.9034	3.105	108.262		1.7248	36929.9	36.9299	4.4101	240.676		0.06	-1404.18	1.40418	1.55	33.9811		2.13	-43108.3	43.1083		2.99	17833.1	17.8331	6.65	131.712		4.5	20079.8	20.0798	7.41	206.133		1.03	-13058.9	13.0589	5.82	242.502		2.33	-75264	75.264				0.65	16850.2	16.8502	8.76
2.067	55184.2	55.1842	3.103	108.262		1.7279	36929.9	36.9299	4.4131	239.553		0.06	-1404.18	1.40418	1.55	33.8407		2.13	-43108.3	43.1083		2.99	17833.1	17.8331	6.65	131.01		4.49	20079.8	20.0798	7.42	205.151		1.04	-13058.9	13.0589	5.82	240.957		2.33	-75123.6	75.1236				0.65	16850.2	16.8502	8.77
2.068	55324.6	55.3246	3.106	108.122		1.7279	36929.9	36.9299	4.4146	239.974		0.06	-1404.18	1.40418	1.55	33.279		2.13	-43248.7	43.2487		3	17833.1	17.8331	6.65	132.695		4.5	20079.8	20.0798	7.42	206.555		1.04	-13058.9	13.0589	5.82	242.923		2.33	-74842.7	74.8427				0.65	16709.7	16.7097	8.78
2.071	55465.1	55.4651	3.108	108.262		1.7279	36929.9	36.9299	4.4177	241.519		0.06	-1404.18	1.40418	1.55	32.7174		2.13	-43108.3	43.1083		3	17692.7	17.6927	6.66	134.52		4.5	20079.8	20.0798	7.43	207.959		1.04	-13058.9	13.0589	5.82	241.378		2.33	-74702.3	74.7023				0.65	16850.2	16.8502	8.79
2.074	55465.1	55.4651	3.105	108.262		1.7294	36789.5	36.7895	4.4192	242.502		0.06	-1404.18	1.40418	1.55	32.1557		2.13	-43108.3	43.1083		3.01	17552.2	17.5522	6.67	135.644		4.49	20079.8	20.0798	7.43	208.099		1.04	-13058.9	13.0589	5.82	241.519		2.33	-74281.1	74.2811				0.65	16709.7	16.7097	8.81
2.076	55745.9	55.7459	3.108	107.841		1.7309	36789.5	36.7895	4.4253	243.765		0.06	-1404.18	1.40418	1.55	31.8749		2.13	-42967.9	42.9679		3.01	17411.8	17.4118	6.68	136.205		4.49	19939.3	19.9393	7.44	208.942		1.03	-13339.7	13.3397	5.82	241.378		2.34	-74000.2	74.0002				0.65	16850.2	16.8502	8.82
2.079	55886.3	55.8863	3.109	108.122		1.7309	37070.3	37.0703	4.4314	242.642		0.06	-1404.18	1.40418	1.55	31.0323		2.13	-42967.9	42.9679		3.01	17552.2	17.5522	6.7	136.627		4.5	19939.3	19.9393	7.44	207.678		1.03	-13199.3	13.1993	5.82	241.378		2.34	-74000.2	74.0002				0.65	16850.2	16.8502	8.83
2.079	56167.2	56.1672	3.108	108.683		1.7324	36929.9	36.9299	4.4298	242.08		0.06	-1404.18	1.40418	1.56	30.4707		2.13	-43108.3	43.1083		3.01	17692.7	17.6927	6.7	135.363		4.5	19658.5	19.6585	7.45	208.521		1.04	-12918.5	12.9184	5.82	241.238		2.34	-73579	73.579				0.65	16850.2	16.8502	8.84
2.082	56167.2	56.1672	3.109	107.841		1.7339	36789.5	36.7895	4.4344	243.765		0.06	-1404.18	1.40418	1.55	29.909		2.13	-42687	42.687		3.01	17411.8	17.4118	6.71	135.644		4.5	20079.8	20.0798	7.45	209.925		1.04	-13058.9	13.0589	5.82	241.519		2.34	-73579	73.579				0.65	16569.3	16.5693	8.86
2.083	56588.4	56.5884	3.106	109.947		1.7339	36929.9	36.9299	4.4374	244.327		0.06	-1404.18	1.40418	1.55	29.3473		2.13	-42827.4	42.8274		3.01	17131	17.131	6.72	138.171		4.5	20079.8	20.0798	7.46	210.767		1.04	-13058.9	13.0589	5.82	243.344		2.34	-73298.1	73.2981				0.65	16569.3	16.5693	8.87
2.085	56307.6	56.3076	3.112	110.368		1.7339	36789.5	36.7895	4.4405	246.153		0.06	-1404.18	1.40418	1.55	28.9261		2.13	-42687	42.687		3.01	17411.8	17.4118	6.73	138.873		4.49	19798.9	19.7989	7.46	209.644		1.04	-13199.3	13.1993	5.82	241.659		2.34	-73157.7	73.1577				0.65	16709.7	16.7097	8.88
2.088	56167.2	56.1672	3.112	109.526		1.737	37070.3	37.0703	4.4481	246.012		0.06	-1404.18	1.40418	1.55	28.224		2.13	-42967.9	42.9679		3.02	17552.2	17.5522	6.74	139.435		4.5	19939.3	19.9393	7.46	208.801		1.04	-12918.5	12.9184	5.82	241.8		2.34	-72876.9	72.8769				0.65	16569.3	16.5693	8.9
2.088	56026.7	56.0267	3.112	110.509		1.7355	36789.5	36.7895	4.4542	245.31		0.06	-1404.18	1.40418	1.55	27.9432		2.13	-42687	42.687		3.02	17692.7	17.6927	6.75	140.137		4.5	19658.5	19.6585	7.47	210.627		1.04	-13339.7	13.3397	5.82	244.468		2.34	-72876.9	72.8769				0.65	16569.3	16.5693	8.91
2.091	56167.2	56.1672	3.114	109.947		1.7355	36929.9	36.9299	4.4572	244.889		0.06	-1404.18	1.40418	1.55	27.5219		2.13	-42546.6	42.5466		3.02	17833.1	17.8331	6.75	140.137		4.5	19939.3	19.9393	7.47	211.189		1.04	-13199.3	13.1993	5.83	244.327		2.34	-72736.5	72.7365				0.65	16709.7	16.7097	8.93
2.09	56026.7	56.0267	3.115	110.509		1.7385	36929.9	36.9299	4.4602	246.714		0.06	-1404.18	1.40418	1.55	27.1007		2.13	-42687	42.687		3.02	17692.7	17.6927	6.76	139.014		4.49	19798.9	19.7989	7.47	211.75		1.05	-14041.8	14.0418	5.82	242.502		2.34	-72736.5	72.7365				0.65	16569.3	16.5693	8.94
2.091	55886.3	55.8863	3.118	110.088		1.7385	37070.3	37.0703	4.4678	247.557		0.06	-1404.18	1.40418	1.55	26.539		2.13	-42827.4	42.8274		3.03	17692.7	17.6927	6.76	139.716		4.49	19798.9	19.7989	7.47	210.206		1.1	-14884.3	14.8843	5.83	246.153		2.34	-72455.6	72.4556				0.65	16569.3	16.5693	8.95
2.091	55886.3	55.8863	3.118	112.053		1.7355	36929.9	36.9299	4.4754	249.382		0.06	-1404.18	1.40418	1.55	26.1177		2.13	-42687	42.687		3.03	17552.2	17.5522	6.77	141.401		4.5	19658.5	19.6585	7.48	209.644		1.13	-14041.8	14.0418	5.83	242.923		2.34	-71753.5	71.7535				0.65	16569.3	16.5693	8.97
2.093	55605.5	55.6055	3.118	111.632		1.74	37070.3	37.0703	4.48	248.961		0.06	-1404.18	1.40418	1.55	25.9773		2.13	-42827.4	42.8274		3.03	17692.7	17.6927	6.77	142.665		4.49	19798.9	19.7989	7.48	210.486		1.13	-14182.2	14.1822	5.83	242.783		2.34	-72736.5	72.7365				0.65	17131	17.131	8.98
2.094	55745.9	55.7459	3.121	111.071		1.7385	36789.5	36.7895	4.4861	248.118		0.06	-1263.76	1.26376	1.55	25.4156		2.13	-42546.6	42.5466		3.04	17833.1	17.8331	6.78	143.788		4.49	20079.8	20.0798	7.48	212.312		1.13	-14182.2	14.1822	5.83	248.68		2.34	-75264	75.264				0.65	16569.3	16.5693	9
2.093	55465.1	55.4651	3.124	112.334		1.74	36789.5	36.7895	4.4891	247.557		0.06	-1404.18	1.40418	1.55	25.1348		2.13	-42687	42.687		3.04	17692.7	17.6927	6.79	144.911		4.5	19939.3	19.9393	7.48	213.997		1.13	-14182.2	14.1822	5.83	243.485		2.35	-77791.5	77.7915				0.67	17973.5	17.9735	9.01
2.094	55605.5	55.6055	3.126	111.211		1.74	37070.3	37.0703	4.4921	247.276		0.06	-1404.18	1.40418	1.55	24.854		2.13	-42967.9	42.9679		3.04	17833.1	17.8331	6.8	144.911		4.5	19798.9	19.7989	7.48	213.154		1.14	-14041.8	14.0418	5.83	243.625		2.36	-78914.9	78.9149				0.69	17833.1	17.8331	9.02
2.096	55605.5	55.6055	3.127	111.632		1.7415	37210.7	37.2107	4.4937	249.523		0.06	-1404.18	1.40418	1.55	24.5731		2.14	-42827.4	42.8274		3.05	17973.5	17.9735	6.8	143.507		4.49	19939.3	19.9393	7.49	212.031		1.14	-14182.2	14.1822	5.83	243.485		2.38	-79897.8	79.8978				0.69	17552.2	17.5522	9.02
2.094	55465.1	55.4651	3.127	112.615		1.74	36929.9	36.9299	4.4997	248.82		0.06	-1404.18	1.40418	1.55	24.1519		2.13	-42827.4	42.8274		3.05	18113.9	18.1139	6.81	143.928		4.5	19798.9	19.7989	7.49	213.295		1.14	-14182.2	14.1822	5.83	243.485		2.4	-81021.1	81.0211				0.69	17552.2	17.5522	9.03
2.094	55324.6	55.3246	3.132	111.773		1.7385	37210.7	37.2107	4.5028	248.399		0.06	-1404.18	1.40418	1.55	23.7306		2.13	-42687	42.687		3.06	17973.5	17.9735	6.81	145.894		4.5	19518.1	19.5181	7.49	215.682		1.14	-14041.8	14.0418	5.83	243.485		2.42	-80319	80.319				0.69	17692.7	17.6927	9.03
2.099	55324.6	55.3246	3.132	112.475		1.7431	37210.7	37.2107	4.5043	248.399		0.06	-1404.18	1.40418	1.55	23.5902		2.13	-42967.9	42.9679		3.05	18113.9	18.1139	6.81	147.158		4.5	19939.3	19.9393	7.5	215.261		1.14	-14041.8	14.0418	5.83	243.344		2.42	-79616.9	79.6169				0.69	17411.8	17.4118	9.04
2.097	55465.1	55.4651	3.134	111.773		1.7431	37210.7	37.2107	4.5089	248.118		0.06	-1404.18	1.40418	1.55	23.4498		2.13	-42687	42.687		3.06	18113.9	18.1139	6.83	148.562		4.49	19658.5	19.6585	7.5	212.874		1.14	-13901.4	13.9014	5.84	245.591		2.43	-79476.5	79.4765				0.7	17552.2	17.5522	9.04
2.099	55184.2	55.1842	3.138	112.896		1.7446	37210.7	37.2107	4.5089	248.68		0.06	-1404.18	1.40418	1.55	22.8881		2.13	-42687	42.687		3.06	18113.9	18.1139	6.84	149.405		4.5	19658.5	19.6585	7.5	212.593		1.14	-13901.4	13.9014	5.84	243.765		2.43	-79195.7	79.1957				0.69	17411.8	17.4118	9.04
2.099	55324.6	55.3246	3.138	111.913		1.7431	37351.2	37.3512	4.5119	250.225		0.06	-1404.18	1.40418	1.55	22.7477		2.13	-42827.4	42.8274		3.07	18113.9	18.1139	6.85	148.703		4.5	19658.5	19.6585	7.5	212.031		1.14	-14182.2	14.1822	5.84	245.029		2.43	-79055.3	79.0553				0.7	17552.2	17.5522	9.04
2.099	55184.2	55.1842	3.14	112.896		1.7431	37351.2	37.3512	4.5195	250.225		0.06	-1404.18	1.40418	1.55	22.7477		2.13	-42687	42.687		3.07	17973.5	17.9735	6.85	147.579		4.49	19518.1	19.5181	7.5	211.61		1.14	-14041.8	14.0418	5.84	243.625		2.43	-78914.9	78.9149				0.7	17552.2	17.5522	9.05
2.097	55465.1	55.4651	3.141	112.194		1.7461	37351.2	37.3512	4.5195	251.208		0.06	-1404.18	1.40418	1.55	31.8749		2.13	-42827.4	42.8274		3.07	17833.1	17.8331	6.86	149.124		4.5	19798.9	19.7989	7.5	209.503		1.14	-13901.4	13.9014	5.84	246.855		2.43	-78774.4	78.7744				0.7	17131	17.131	9.05
2.099	55324.6	55.3246	3.143	113.317		1.7476	37070.3	37.0703	4.5256	250.646		0.06	-1404.18	1.40418	1.56	34.6832		2.13	-42687	42.687		3.07	17692.7	17.6927	6.87	150.668		4.49	19518.1	19.5181	7.5	209.503		1.14	-13901.4	13.9014	5.84	243.625		2.43	-78634	78.634				0.7	17271.4	17.2714	9.05
2.097	55184.2	55.1842	3.146	112.615		1.7461	37351.2	37.3512	4.5271	250.225		0.06	-1404.18	1.40418	1.57	34.6832		2.13	-42827.4	42.8274		3.07	17692.7	17.6927	6.87	151.23		4.5	19518.1	19.5181	7.51	209.223		1.14	-14041.8	14.0418	5.84	243.906		2.43	-78493.6	78.4936				0.7	17271.4	17.2714	9.05
2.097	55184.2	55.1842	3.144	112.334		1.7491	37210.7	37.2107	4.5301	252.191		0.06	-1404.18	1.40418	1.57	35.1045		2.13	-42687	42.687		3.07	17692.7	17.6927	6.88	152.213		4.49	19518.1	19.5181	7.51	209.223		1.14	-14041.8	14.0418	5.84	245.731		2.43	-78212.8	78.2128				0.7	17271.4	17.2714	9.05
2.097	55184.2	55.1842	3.147	113.879		1.7476	37351.2	37.3512	4.5347	252.331		0.06	-1404.18	1.40418	1.58	35.2449		2.14	-42687	42.687		3.07	17692.7	17.6927	6.89	152.915		4.49	19518.1	19.5181	7.51	208.942		1.14	-14182.2	14.1822	5.84	244.187		2.43	-77931.9	77.9319				0.7	17131	17.131	9.06
2.099	55043.8	55.0438	3.149	112.194		1.7476	37210.7	37.2107	4.5393	254.297		0.06	-1404.18	1.40418	1.58	35.3853		2.13	-42967.9	42.9679		3.07	17552.2	17.5522	6.9	152.494		4.5	19518.1	19.5181	7.51	208.801		1.14	-13901.4	13.9014	5.84	247.978		2.43	-78072.3	78.0723				0.7	17271.4	17.2714	9.06
2.099	55043.8	55.0438	3.149	113.738		1.7491	37210.7	37.2107	4.5438	253.314		0.06	-2527.52	2.52752	1.59	35.2449		2.13	-42687	42.687		3.07	17552.2	17.5522	6.91	151.23		4.49	19798.9	19.7989	7.51	208.661		1.14	-13901.4	13.9014	5.84	244.748		2.43	-77931.9	77.9319				0.7	17271.4	17.2714	9.06
2.1	55043.8	55.0438	3.15	112.615		1.7476	37351.2	37.3512	4.5453	252.612		0.06	-3510.45	3.51045	1.59	35.1045		2.13	-42687	42.687		3.07	17411.8	17.4118	6.91	150.388		4.49	19518.1	19.5181	7.51	208.661		1.14	-13901.4	13.9014	5.84	245.029		2.43	-77791.5	77.7915				0.7	17271.4	17.2714	9.06
2.1	55043.8	55.0438	3.153	112.896		1.7507	37491.6	37.4916	4.5484	252.893		0.07	-3089.19	3.08919	1.59	34.6832		2.13	-42967.9	42.9679		3.07	17411.8	17.4118	6.91	152.494		4.49	19518.1	19.5181	7.51	208.521		1.14	-13761	13.761	5.84	247.135		2.43	-77651.1	77.6511				0.7	17131	17.131	9.06
2.099	55043.8	55.0438	3.152	114.16		1.7507	37491.6	37.4916	4.5484	255.28		0.07	-3370.03	3.37003	1.59	34.4024		2.13	-42827.4	42.8274		3.07	17271.4	17.2714	6.92	153.336		4.5	19377.7	19.3777	7.51	208.38		1.14	-13901.4	13.9014	5.85	246.012		2.43	-77370.2	77.3702				0.7	17131	17.131	9.06
2.1	55043.8	55.0438	3.156	113.177		1.7507	37351.2	37.3512	4.5545	255.701		0.07	-2808.36	2.80836	1.59	33.7003		2.13	-42687	42.687		3.07	17411.8	17.4118	6.92	154.741		4.49	19518.1	19.5181	7.51	206.274		1.14	-13901.4	13.9014	5.85	246.012		2.43	-77651.1	77.6511				0.7	16990.6	16.9906	9.06
2.1	54903.4	54.9034	3.155	114.16		1.7491	37210.7	37.2107	4.559	257.246		0.07	-2948.78	2.94878	1.59	33.279		2.13	-42827.4	42.8274		3.07	17271.4	17.2714	6.93	156.004		4.49	19377.7	19.3777	7.51	206.414		1.14	-15586.4	15.5864	5.85	248.399		2.43	-77370.2	77.3702				0.7	17131	17.131	9.06
2.1	54763	54.763	3.159	113.458		1.7522	37210.7	37.2107	4.5666	257.386		0.07	-2667.94	2.66794	1.59	32.8578		2.13	-42687	42.687		3.07	17131	17.131	6.94	156.566		4.49	19377.7	19.3777	7.51	206.274		1.14	-13901.4	13.9014	5.85	247.135		2.43	-77370.2	77.3702				0.7	17131	17.131	9.06
2.097	54903.4	54.9034	3.161	113.879		1.7522	37491.6	37.4916	4.5696	255.841		0.07	-2387.1	2.3871	1.59	32.9982		2.13	-42546.6	42.5466		3.07	17411.8	17.4118	6.95	156.706		4.49	19518.1	19.5181	7.51	206.274		1.16	-15305.5	15.3055	5.85	246.995		2.43	-78493.6	78.4936				0.7	17131	17.131	9.07
2.1	55043.8	55.0438	3.162	115.002		1.7507	37491.6	37.4916	4.5712	256.403		0.07	-2527.52	2.52752	1.59	35.5257		2.13	-42687	42.687		3.07	17131	17.131	6.95	155.302		4.49	19237.2	19.2372	7.51	206.274		1.18	-15024.7	15.0247	5.85	246.153		2.44	-77370.2	77.3702				0.7	17131	17.131
2.099	54903.4	54.9034	3.164	114.441		1.7522	37210.7	37.2107	4.5772	257.948		0.06	-2246.69	2.24669	1.6	36.2278		2.13	-42687	42.687		3.07	17271.4	17.2714	6.95	156.987		4.49	19377.7	19.3777	7.51	206.133		1.18	-14884.3	14.8843	5.85	246.293		2.43	-78353.2	78.3532				0.7	17131	17.131
2.1	54763	54.763	3.169	115.845		1.7522	37491.6	37.4916	4.5818	259.773		0.07	-2387.1	2.3871	1.61	36.5087		2.13	-42967.9	42.9679		3.07	17131	17.131	6.96	158.391		4.49	19096.8	19.0968	7.51	205.993		1.19	-14884.3	14.8843	5.85	247.557		2.44	-81442.4	81.4424				0.7	17271.4	17.2714
2.102	55043.8	55.0438	3.169	116.406		1.7537	37491.6	37.4916	4.5864	260.054		0.07	-2106.27	2.10627	1.63	37.2107		2.13	-42827.4	42.8274		3.07	17131	17.131	6.96	159.515		4.49	19377.7	19.3777	7.51	205.853		1.19	-14743.9	14.7439	5.85	246.995		2.45	-82706.1	82.7061				0.7	17131	17.131
2.102	54763	54.763	3.172	115.283		1.7567	37632	37.632	4.5909	258.79		0.07	-2387.1	2.3871	1.64	37.2107		2.13	-42687	42.687		3.07	17411.8	17.4118	6.97	160.919		4.49	19237.2	19.2372	7.51	205.993		1.19	-14884.3	14.8843	5.86	246.855		2.46	-83829.5	83.8295				0.7	17692.7	17.6927
2.1	54903.4	54.9034	3.175	116.968		1.7552	37772.4	37.7724	4.5955	258.228		0.07	-2667.94	2.66794	1.64	36.9299		2.13	-42967.9	42.9679		3.07	17271.4	17.2714	6.98	161.059		4.49	19518.1	19.5181	7.51	205.853		1.19	-14603.5	14.6035	5.85	245.591		2.47	-84250.7	84.2507				0.72	19237.2	19.2372
2.1	54903.4	54.9034	3.178	115.985		1.7552	37772.4	37.7724	4.5985	261.879		0.07	-2948.78	2.94878	1.65	36.5087		2.13	-42687	42.687		3.07	17833.1	17.8331	6.99	159.655		4.49	19377.7	19.3777	7.51	205.431		1.19	-14743.9	14.7439	5.85	245.872		2.49	-84391.1	84.3911				0.74	18535.2	18.5352
2.102	55043.8	55.0438	3.181	116.126		1.7598	37772.4	37.7724	4.6046	263.003		0.07	-3510.45	3.51045	1.65	36.3682		2.13	-42687	42.687		3.07	17973.5	17.9735	6.99	159.655		4.49	19377.7	19.3777	7.51	205.712		1.19	-14743.9	14.7439	5.85	247.838		2.5	-83408.2	83.4082				0.74	18394.7	18.3947
2.1	54763	54.763	3.182	116.828		1.7583	37772.4	37.7724	4.6092	263.143		0.07	-3229.61	3.22961	1.65	36.7895		2.13	-42687	42.687		3.08	18394.7	18.3947	7	161.059		4.49	19096.8	19.0968	7.51	205.572		1.19	-14743.9	14.7439	5.85	246.574		2.5	-82846.6	82.8466				0.74	18254.3	18.2543
2.102	54903.4	54.9034	3.187	116.126		1.7567	37772.4	37.7724	4.6137	262.02		0.07	-3370.03	3.37003	1.65	37.4916		2.13	-42546.6	42.5466		3.08	18535.2	18.5352	7	162.604		4.49	19096.8	19.0968	7.51	205.431		1.19	-14884.3	14.8843	5.85	246.855		2.5	-82706.1	82.7061				0.74	18254.3	18.2543
2.103	54763	54.763	3.187	117.811		1.7598	37912.8	37.9128	4.6168	261.458		0.07	-3370.03	3.37003	1.66	38.4745		2.13	-42827.4	42.8274		3.09	18535.2	18.5352	7.01	163.727		4.49	19377.7	19.3777	7.51	205.431		1.19	-14743.9	14.7439	5.86	249.242		2.5	-82565.7	82.5657				0.75	18113.9	18.1139
2.1	54763	54.763	3.191	118.091		1.7598	37912.8	37.9128	4.6183	262.02		0.07	-3089.19	3.08919	1.67	39.0362		2.13	-42687	42.687		3.09	18535.2	18.5352	7.02	164.991		4.49	19237.2	19.2372	7.51	205.431		1.19	-14463	14.463	5.86	247.557		2.5	-82284.9	82.2849				0.75	18254.3	18.2543
2.102	54622.6	54.6226	3.196	116.687		1.7583	37772.4	37.7724	4.6198	263.705		0.07	-2667.94	2.66794	1.68	39.5978		2.13	-42546.6	42.5466		3.09	18816	18.816	7.03	163.868		4.49	19237.2	19.2372	7.51	205.291		1.2	-14463	14.463	5.86	249.944		2.5	-82284.9	82.2849				0.75	18113.9	18.1139
2.102	54903.4	54.9034	3.197	118.232		1.7583	37912.8	37.9128	4.6259	264.828		0.07	-2667.94	2.66794	1.69	39.1766		2.13	-42687	42.687		3.09	18816	18.816	7.03	162.323		4.49	19096.8	19.0968	7.51	205.291		1.2	-14463	14.463	5.86	248.54		2.5	-81863.6	81.8636				0.75	17973.5	17.9735
2.103	54763	54.763	3.2	116.968		1.7598	37912.8	37.9128	4.6289	261.177		0.07	-2667.94	2.66794	1.69	38.6149		2.13	-42546.6	42.5466		3.1	18956.4	18.9564	7.04	164.57		4.49	19096.8	19.0968	7.51	205.291		1.2	-14463	14.463	5.86	249.382		2.5	-81723.2	81.7232				0.75	18113.9	18.1139
2.103	54763	54.763	3.202	117.53		1.7613	37912.8	37.9128	4.632	260.896		0.07	-2387.1	2.3871	1.69	39.4574		2.13	-42687	42.687		3.1	18956.4	18.9564	7.05	165.834		4.49	19096.8	19.0968	7.51	205.01		1.2	-14603.5	14.6035	5.86	250.927		2.51	-81723.2	81.7232				0.75	18254.3	18.2543
2.103	54763	54.763	3.207	118.372		1.7613	38053.2	38.0532	4.635	263.003		0.07	-2387.1	2.3871	1.7	40.2999		2.13	-42687	42.687		3.11	18956.4	18.9564	7.06	166.395		4.49	19096.8	19.0968	7.51	204.87		1.2	-14322.6	14.3226	5.86	249.663		2.51	-81582.8	81.5828				0.75	18113.9	18.1139
2.102	54763	54.763	3.205	117.389		1.7643	38193.7	38.1937	4.6365	264.688		0.07	-2106.27	2.10627	1.71	41.1424		2.13	-42406.2	42.4062		3.12	19237.2	19.2372	7.06	167.238		4.49	18956.4	18.9564	7.51	205.431		1.2	-14322.6	14.3226	5.87	254.999		2.51	-81301.9	81.3019				0.75	17973.5	17.9735
2.1	54903.4	54.9034	3.208	118.232		1.7659	37912.8	37.9128	4.6396	262.301		0.07	-2246.69	2.24669	1.74	41.7041		2.13	-42406.2	42.4062		3.12	19096.8	19.0968	7.07	167.519		4.49	18956.4	18.9564	7.51	207.678		1.2	-14322.6	14.3226	5.87	252.05		2.51	-81301.9	81.3019				0.75	17973.5	17.9735
2.103	55184.2	55.1842	3.213	119.215		1.7643	37912.8	37.9128	4.6426	262.02		0.07	-2387.1	2.3871	1.75	41.5637		2.13	-42546.6	42.5466		3.13	19096.8	19.0968	7.08	166.255		4.49	19096.8	19.0968	7.51	209.925		1.2	-14603.5	14.6035	5.87	250.365		2.51	-81021.1	81.0211				0.75	18113.9	18.1139
2.105	55184.2	55.1842	3.213	118.232		1.7628	37912.8	37.9128	4.6426	263.845		0.07	-2106.27	2.10627	1.75	41.1424		2.13	-42406.2	42.4062		3.13	18956.4	18.9564	7.08	165.131		4.5	19096.8	19.0968	7.51	210.486		1.2	-14463	14.463	5.87	252.893		2.51	-81161.5	81.1615				0.75	17973.5	17.9735
2.103	55043.8	55.0438	3.216	119.917		1.7628	38053.2	38.0532	4.6487	264.407		0.07	-2106.27	2.10627	1.75	41.2829		2.13	-42125.4	42.1254		3.13	19377.7	19.3777	7.08	166.255		4.49	19096.8	19.0968	7.51	209.925		1.2	-14463	14.463	5.87	251.208		2.51	-81021.1	81.0211				0.75	17833.1	17.8331
2.103	55043.8	55.0438	3.22	118.794		1.7674	37912.8	37.9128	4.6487	264.828		0.07	-2527.52	2.52752	1.76	42.5466		2.13	-42125.4	42.1254		3.14	19518.1	19.5181	7.08	167.659		4.49	18956.4	18.9564	7.51	209.925		1.2	-14463	14.463	5.88	251.629		2.51	-81021.1	81.0211				0.75	17973.5	17.9735
2.103	55184.2	55.1842	3.222	118.653		1.7659	38053.2	38.0532	4.6532	266.092		0.07	-2808.36	2.80836	1.78	43.2487		2.13	-42406.2	42.4062		3.14	19518.1	19.5181	7.09	168.782		4.49	18956.4	18.9564	7.51	209.925		1.2	-14603.5	14.6035	5.88	253.876		2.51	-80880.7	80.8807				0.75	17973.5	17.9735
2.103	55043.8	55.0438	3.223	119.355		1.7674	38053.2	38.0532	4.6547	265.671		0.07	-3510.45	3.51045	1.79	43.9508		2.13	-42125.4	42.1254		3.15	19377.7	19.3777	7.09	170.608		4.49	18956.4	18.9564	7.51	210.206		1.2	-14463	14.463	5.88	252.612		2.51	-80880.7	80.8807				0.75	17833.1	17.8331
2.105	55184.2	55.1842	3.228	118.934		1.7659	38193.7	38.1937	4.6593	265.951		0.07	-3370.03	3.37003	1.81	44.2316		2.13	-42125.4	42.1254		3.15	19518.1	19.5181	7.1	171.31		4.5	18956.4	18.9564	7.51	212.452		1.2	-14463	14.463	5.88	255.561		2.51	-80740.3	80.7403				0.75	17833.1	17.8331
2.105	55324.6	55.3246	3.231	119.636		1.7659	38193.7	38.1937	4.6608	265.39		0.07	-3510.45	3.51045	1.81	43.5295		2.13	-41984.9	41.9849		3.16	19658.5	19.6585	7.11	169.625		4.49	18956.4	18.9564	7.51	213.576		1.2	-14182.2	14.1822	5.88	255.42		2.51	-80599.9	80.5999				0.75	18113.9	18.1139
2.105	55605.5	55.6055	3.232	118.513		1.7659	38193.7	38.1937	4.6639	264.969		0.07	-3229.61	3.22961	1.82	44.0912		2.13	-42125.4	42.1254		3.16	19658.5	19.6585	7.11	168.782		4.49	18956.4	18.9564	7.52	214.278		1.2	-14463	14.463	5.89	253.876		2.51	-80459.4	80.4595				0.75	17973.5	17.9735
2.103	55465.1	55.4651	3.232	119.776		1.7689	38053.2	38.0532	4.6654	265.249		0.07	-3229.61	3.22961	1.83	45.4954		2.13	-42406.2	42.4062		3.17	19939.3	19.9393	7.11	169.906		4.49	18956.4	18.9564	7.52	214.559		1.2	-14322.6	14.3226	5.89	256.543		2.51	-80599.9	80.5999				0.75	18113.9	18.1139
2.105	55745.9	55.7459	3.234	118.934		1.7689	38053.2	38.0532	4.6669	265.53		0.07	-2808.36	2.80836	1.85	46.3379		2.13	-42406.2	42.4062		3.17	19798.9	19.7989	7.12	171.45		4.49	18956.4	18.9564	7.52	213.856		1.2	-14743.9	14.7439	5.89	255.42		2.51	-80459.4	80.4595				0.75	18113.9	18.1139
2.106	55465.1	55.4651	3.235	120.057		1.7674	38193.7	38.1937	4.6699	266.654		0.07	-2667.94	2.66794	1.87	46.7592		2.13	-41984.9	41.9849		3.18	19798.9	19.7989	7.12	172.433		4.49	18816	18.816	7.52	214.137		1.2	-14322.6	14.3226	5.9	261.599		2.51	-80599.9	80.5999				0.76	19798.9	19.7989
2.103	55605.5	55.6055	3.24	119.074		1.7704	38193.7	38.1937	4.6715	269.181		0.07	-2667.94	2.66794	1.87	46.3379		2.13	-41984.9	41.9849		3.18	19658.5	19.6585	7.13	173.276		4.49	18956.4	18.9564	7.52	215.822		1.2	-14603.5	14.6035	5.9	258.931		2.51	-80319	80.319				0.8	19658.5	19.6585
2.103	55605.5	55.6055	3.238	119.776		1.7689	37912.8	37.9128	4.6806	269.462		0.07	-2246.69	2.24669	1.88	46.6187		2.13	-42265.8	42.2658		3.19	19798.9	19.7989	7.13	173.978		4.49	18956.4	18.9564	7.53	218.069		1.2	-14322.6	14.3226	5.91	257.105		2.51	-80319	80.319				0.81	19377.7	19.3777
2.105	55745.9	55.7459	3.238	119.636		1.7689	38053.2	38.0532	4.6836	268.76		0.07	-2246.69	2.24669	1.89	48.3038		2.13	-42125.4	42.1254		3.2	20079.8	20.0798	7.13	174.259		4.49	18956.4	18.9564	7.53	217.507		1.2	-14182.2	14.1822	5.91	260.194		2.51	-80459.4	80.4595				0.81	19237.2	19.2372
2.105	55605.5	55.6055	3.241	119.215		1.7704	38193.7	38.1937	4.6882	267.917		0.07	-2246.69	2.24669	1.91	49.7079		2.13	-42125.4	42.1254		3.2	19798.9	19.7989	7.14	172.854		4.49	18675.6	18.6756	7.53	216.805		1.2	-14463	14.463	5.92	259.633		2.51	-80178.6	80.1786				0.81	19377.7	19.3777
2.105	55465.1	55.4651	3.243	120.479		1.7719	38193.7	38.1937	4.6912	271.147		0.07	-2106.27	2.10627	1.93	49.5675		2.13	-41984.9	41.9849		3.2	19518.1	19.5181	7.14	173.416		4.49	18816	18.816	7.53	218.209		1.2	-14463	14.463	5.92	259.071		2.51	-80178.6	80.1786				0.82	19237.2	19.2372
2.103	55605.5	55.6055	3.243	119.636		1.7719	37912.8	37.9128	4.6943	270.304		0.07	-2246.69	2.24669	1.93	49.4271		2.14	-41984.9	41.9849		3.2	19798.9	19.7989	7.15	174.82		4.49	18675.6	18.6756	7.53	218.49		1.2	-14463	14.463	5.93	261.739		2.51	-80038.2	80.0382				0.82	19096.8	19.0968
2.102	55745.9	55.7459	3.243	119.776		1.7704	38053.2	38.0532	4.7019	272.692		0.07	-2246.69	2.24669	1.95	50.9717		2.13	-42265.8	42.2658		3.21	19939.3	19.9393	7.15	175.803		4.49	18675.6	18.6756	7.54	219.192		1.2	-14322.6	14.3226	5.93	260.475		2.51	-80038.2	80.0382				0.82	18956.4	18.9564
2.103	55745.9	55.7459	3.244	121.742		1.7735	38193.7	38.1937	4.7064	271.709		0.07	-2246.69	2.24669	1.97	52.5163		2.13	-41984.9	41.9849		3.21	20079.8	20.0798	7.16	176.646		4.49	18816	18.816	7.54	220.596		1.2	-14463	14.463	5.94	266.232		2.51	-80599.9	80.5999				0.82	19096.8	19.0968
2.105	55886.3	55.8863	3.246	119.917		1.7735	38193.7	38.1937	4.7095	271.147		0.07	-2246.69	2.24669	2	52.6567		2.13	-42406.2	42.4062		3.21	19939.3	19.9393	7.16	177.348		4.49	18535.2	18.5352	7.55	219.614		1.2	-14463	14.463	5.95	264.266		2.51	-79897.8	79.8978				0.82	19096.8	19.0968
2.105	56448	56.448	3.248	121.181		1.7719	37912.8	37.9128	4.7125	271.568		0.07	-2808.36	2.80836	2	52.095		2.13	-42265.8	42.2658		3.21	19939.3	19.9393	7.17	177.488		4.49	18956.4	18.9564	7.55	220.035		1.2	-14322.6	14.3226	5.96	263.003		2.51	-82425.3	82.4253				0.82	18816	18.816
2.103	56448	56.448	3.249	120.198		1.7735	38193.7	38.1937	4.7186	272.13		0.07	-3229.61	3.22961	2.02	54.763		2.13	-42406.2	42.4062		3.22	20079.8	20.0798	7.18	176.365		4.49	18816	18.816	7.55	220.596		1.2	-14463	14.463	5.96	265.249		2.51	-85654.9	85.6549				0.82	18956.4	18.9564
2.108	56448	56.448	3.254	120.619		1.7719	38053.2	38.0532	4.7216	272.832		0.07	-3791.28	3.79128	2.05	56.1671		2.13	-42265.8	42.2658		3.22	20220.2	20.2202	7.18	175.522		4.49	18816	18.816	7.55	221.018		1.2	-14322.6	14.3226	5.97	266.092		2.52	-86497.4	86.4974				0.82	18816	18.816
2.108	56588.4	56.5884	3.254	121.461		1.7719	38053.2	38.0532	4.7277	272.972		0.07	-3229.61	3.22961	2.06	55.4651		2.13	-42265.8	42.2658		3.22	20079.8	20.0798	7.18	177.348		4.49	18675.6	18.6756	7.56	222.141		1.2	-14463	14.463	5.97	267.356		2.54	-87339.9	87.3399				0.82	18816	18.816
2.108	56588.4	56.5884	3.257	120.759		1.7719	38193.7	38.1937	4.7338	274.236		0.07	-3370.03	3.37003	2.07	57.2905		2.13	-42406.2	42.4062		3.23	20220.2	20.2202	7.18	178.331		4.49	18816	18.816	7.56	221.158		1.2	-14182.2	14.1822	5.98	267.917		2.54	-86357	86.357				0.82	18535.2	18.5352
2.111	57150.1	57.1501	3.26	121.461		1.775	37912.8	37.9128	4.7338	273.815		0.08	-3229.61	3.22961	2.1	58.4138		2.13	-42406.2	42.4062		3.23	20360.6	20.3606	7.2	179.173		4.49	18816	18.816	7.56	220.877		1.2	-14322.6	14.3226	5.99	266.654		2.55	-85654.9	85.6549				0.82	18956.4	18.9564
2.111	57150.1	57.1501	3.261	122.304		1.7735	38053.2	38.0532	4.7383	275.781		0.07	-2948.78	2.94878	2.11	59.2563		2.13	-42406.2	42.4062		3.23	20501	20.501	7.2	179.594		4.49	18675.6	18.6756	7.56	221.439		1.2	-14322.6	14.3226	6	269.883		2.55	-85374.1	85.3741				0.82	18816	18.816
2.111	57571.3	57.5713	3.263	120.9		1.7735	38053.2	38.0532	4.7459	275.359		0.08	-2808.36	2.80836	2.12	58.4138		2.13	-42546.6	42.5466		3.24	20360.6	20.3606	7.2	180.016		4.49	18675.6	18.6756	7.57	224.247		1.2	-14182.2	14.1822	6	270.726		2.55	-85093.2	85.0932				0.82	18675.6	18.6756
2.112	57571.3	57.5713	3.264	122.023		1.7735	38193.7	38.1937	4.7505	276.623		0.07	-2527.52	2.52752	2.12	57.9926		2.13	-42546.6	42.5466		3.24	20781.8	20.7818	7.21	178.892		4.49	18535.2	18.5352	7.57	224.247		1.2	-14322.6	14.3226	6.01	269.041		2.55	-84952.8	84.9528				0.82	18675.6	18.6756
2.115	57711.8	57.7118	3.266	123.006		1.775	38193.7	38.1937	4.7566	275.079		0.07	-2387.1	2.3871	2.13	60.5201		2.13	-42687	42.687		3.24	20781.8	20.7818	7.22	177.067		4.49	18675.6	18.6756	7.58	223.967		1.2	-14182.2	14.1822	6.01	271.709		2.55	-84812.4	84.8124				0.83	18816	18.816
2.115	57852.2	57.8522	3.269	121.321		1.7765	38193.7	38.1937	4.7596	277.044		0.07	-2387.1	2.3871	2.15	61.6434		2.13	-42687	42.687		3.25	20641.4	20.6414	7.22	175.242		4.49	18535.2	18.5352	7.58	223.124		1.2	-14322.6	14.3226	6.02	271.428		2.55	-84531.6	84.5316				0.82	18675.6	18.6756
2.117	58133	58.133	3.27	122.585		1.7765	38193.7	38.1937	4.7642	277.887		0.07	-2246.69	2.24669	2.16	61.9243		2.13	-42687	42.687		3.25	20922.3	20.9223	7.22	174.118		4.49	18675.6	18.6756	7.59	223.124		1.2	-14182.2	14.1822	6.03	270.304		2.55	-84531.6	84.5316				0.82	18675.6	18.6756
2.117	58413.8	58.4138	3.273	121.461		1.775	38193.7	38.1937	4.7733	279.291		0.07	-2246.69	2.24669	2.17	61.2222		2.13	-42967.9	42.9679		3.25	21062.7	21.0627	7.22	173.135		4.49	18675.6	18.6756	7.59	225.23		1.2	-14182.2	14.1822	6.03	273.674		2.55	-84531.6	84.5316				0.82	18816	18.816
2.121	58694.7	58.6947	3.27	123.006		1.775	38053.2	38.0532	4.7763	278.308		0.08	-2246.69	2.24669	2.18	63.6093		2.13	-42827.4	42.8274		3.26	20922.3	20.9223	7.22	172.293		4.49	18535.2	18.5352	7.59	225.371		1.2	-14322.6	14.3226	6.04	272.551		2.55	-84391.1	84.3911				0.82	18535.2	18.5352
2.121	58694.7	58.6947	3.275	121.321		1.7765	38193.7	38.1937	4.7839	282.521		0.07	-2246.69	2.24669	2.21	64.7326		2.13	-42687	42.687		3.26	20781.8	20.7818	7.22	171.591		4.49	18675.6	18.6756	7.59	224.949		1.2	-14182.2	14.1822	6.04	275.219		2.55	-84250.7	84.2507				0.82	18675.6	18.6756
2.128	58835.1	58.8351	3.275	122.585		1.778	38053.2	38.0532	4.787	281.959		0.07	-2246.69	2.24669	2.22	65.0135		2.13	-42687	42.687		3.26	21062.7	21.0627	7.22	171.029		4.49	18394.7	18.3947	7.6	223.967		1.2	-14041.8	14.0418	6.05	276.062		2.55	-83969.9	83.9699				0.82	18535.2	18.5352
2.131	58975.5	58.9755	3.278	121.461		1.778	38193.7	38.1937	4.7946	282.521		0.07	-2106.27	2.10627	2.23	64.171		2.14	-42546.6	42.5466		3.26	21062.7	21.0627	7.22	170.467		4.49	18535.2	18.5352	7.6	223.686		1.2	-14322.6	14.3226	6.06	274.798		2.55	-83969.9	83.9699				0.82	19658.5	19.6585
2.134	59256.3	59.2563	3.279	121.461		1.7765	38334.1	38.3341	4.8006	281.678		0.07	-2246.69	2.24669	2.24	66.9793		2.13	-42546.6	42.5466		3.26	20781.8	20.7818	7.22	169.765		4.49	18675.6	18.6756	7.6	224.107		1.2	-14322.6	14.3226	6.06	277.466		2.55	-83829.5	83.8295				0.84	20781.8	20.7818
2.135	59677.6	59.6776	3.281	122.164		1.7795	38193.7	38.1937	4.8052	284.346		0.07	-2527.52	2.52752	2.27	67.9623		2.13	-42265.8	42.2658		3.26	20922.3	20.9223	7.22	169.063		4.49	18535.2	18.5352	7.6	225.09		1.2	-14182.2	14.1822	6.07	278.449		2.55	-83689.1	83.6891				0.87	20501	20.501
2.14	59958.4	59.9584	3.281	121.04		1.7765	38193.7	38.1937	4.8113	282.802		0.07	-3089.19	3.08919	2.28	67.8218		2.13	-42406.2	42.4062		3.27	21062.7	21.0627	7.22	168.361		4.49	18394.7	18.3947	7.61	225.09		1.2	-14182.2	14.1822	6.07	276.623		2.55	-83969.9	83.9699				0.88	20220.2	20.2202
2.144	60098.9	60.0989	3.284	122.725		1.778	38193.7	38.1937	4.8158	284.767		0.07	-3370.03	3.37003	2.28	67.1197		2.13	-42265.8	42.2658		3.27	21062.7	21.0627	7.22	167.799		4.49	18535.2	18.5352	7.61	227.337		1.2	-13199.3	13.1993	6.08	279.572		2.55	-83548.6	83.5486				0.89	20220.2	20.2202
2.15	60520.1	60.5201	3.282	121.461		1.778	38193.7	38.1937	4.8204	282.24		0.08	-3370.03	3.37003	2.29	70.2089		2.13	-42125.4	42.1254		3.27	21343.5	21.3435	7.22	167.378		4.49	18535.2	18.5352	7.61	227.056		1.2	-14463	14.463	6.09	278.449		2.55	-83548.6	83.5486				0.89	20220.2	20.2202
2.155	60520.1	60.5201	3.284	121.602		1.778	38334.1	38.3341	4.8219	283.082		0.08	-3370.03	3.37003	2.32	71.894		2.13	-42125.4	42.1254		3.27	21062.7	21.0627	7.22	166.816		4.49	18535.2	18.5352	7.62	226.634		1.2	-14322.6	14.3226	6.09	278.729		2.55	-83689.1	83.6891				0.89	20220.2	20.2202
2.161	60800.9	60.8009	3.286	122.023		1.7795	38474.5	38.4745	4.828	286.172		0.08	-3229.61	3.22961	2.34	70.6302		2.13	-42406.2	42.4062		3.28	21343.5	21.3435	7.22	166.114		4.49	18394.7	18.3947	7.62	226.073		1.2	-14322.6	14.3226	6.1	281.257		2.55	-85795.3	85.7953				0.89	20220.2	20.2202
2.166	60800.9	60.8009	3.286	121.742		1.7795	38334.1	38.3341	4.8341	286.593		0.08	-3229.61	3.22961	2.34	72.0344		2.13	-42406.2	42.4062		3.28	21203.1	21.2031	7.22	165.693		4.49	18394.7	18.3947	7.62	225.932		1.2	-14322.6	14.3226	6.1	279.712		2.56	-88042	88.042				0.89	20079.8	20.0798
2.169	60941.4	60.9414	3.287	122.444		1.7795	38193.7	38.1937	4.8401	285.891		0.08	-3089.19	3.08919	2.36	74.4215		2.13	-42406.2	42.4062		3.28	21483.9	21.4839	7.22	164.991		4.49	18535.2	18.5352	7.62	226.915		1.2	-14182.2	14.1822	6.1	279.712		2.57	-88884.5	88.8845				0.89	20079.8	20.0798
2.175	61081.8	61.0818	3.289	121.742		1.7795	38474.5	38.4745	4.8447	285.048		0.08	-2527.52	2.52752	2.38	75.1236		2.13	-42265.8	42.2658		3.28	21203.1	21.2031	7.22	164.57		4.49	18394.7	18.3947	7.62	228.46		1.2	-14463	14.463	6.11	279.572		2.57	-89446.2	89.4462				0.89	19939.3	19.9393
2.181	61362.6	61.3626	3.289	123.146		1.7811	38334.1	38.3341	4.8477	287.435		0.08	-2667.94	2.66794	2.39	73.8598		2.13	-42125.4	42.1254		3.29	21483.9	21.4839	7.22	164.008		4.49	18394.7	18.3947	7.63	228.741		1.2	-14322.6	14.3226	6.11	278.729		2.58	-88744.1	88.7441				0.89	19798.9	19.7989
2.187	61783.9	61.7839	3.293	121.883		1.7811	38334.1	38.3341	4.8553	287.014		0.08	-2527.52	2.52752	2.4	77.0894		2.13	-42265.8	42.2658		3.29	21343.5	21.3435	7.22	163.587		4.49	18675.6	18.6756	7.63	229.302		1.2	-14322.6	14.3226	6.12	281.678		2.58	-88182.4	88.1824				0.89	19939.3	19.9393
2.193	61783.9	61.7839	3.29	122.164		1.7811	38334.1	38.3341	4.8584	288.98		0.08	-2387.1	2.3871	2.43	78.634		2.13	-42265.8	42.2658		3.29	21624.3	21.6243	7.22	163.306		4.49	18394.7	18.3947	7.63	228.6		1.2	-14463	14.463				2.58	-87480.3	87.4803				0.89	20220.2	20.2202
2.197	61783.9	61.7839	3.29	123.568		1.7826	38474.5	38.4745	4.8675	288.559		0.07	-2387.1	2.3871	2.45	77.6511		2.13	-42406.2	42.4062		3.29	21343.5	21.3435	7.22	162.885		4.49	18254.3	18.2543	7.63	229.022		1.2	-14463	14.463				2.59	-87339.9	87.3399				0.89	19798.9	19.7989
2.202	62064.7	62.0647	3.292	122.164		1.7811	38614.9	38.6149	4.8736	287.857		0.08	-2246.69	2.24669	2.46	80.4595		2.13	-42406.2	42.4062		3.29	21483.9	21.4839	7.22	162.604		4.49	18113.9	18.1139	7.64	230.566		1.2	-14463	14.463				2.59	-86778.2	86.7782				0.89	19798.9	19.7989
2.204	62205.1	62.2051	3.295	123.427		1.7811	38334.1	38.3341	4.8781	290.384		0.08	-2246.69	2.24669	2.48	81.8636		2.13	-42406.2	42.4062		3.29	21203.1	21.2031	7.22	162.323		4.49	18394.7	18.3947	7.65	232.392		1.2	-14322.6	14.3226				2.59	-87199.5	87.1995				0.89	19658.5	19.6585
2.213	62205.1	62.2051	3.295	122.444		1.7841	38474.5	38.4745	4.8842	288.84		0.08	-2106.27	2.10627	2.5	81.0211		2.13	-42406.2	42.4062		3.29	21483.9	21.4839	7.22	163.446		4.49	18394.7	18.3947	7.65	230.566		1.2	-14463	14.463				2.59	-86778.2	86.7782				0.89	19798.9	19.7989
2.216	62345.5	62.3455	3.296	122.866		1.7826	38474.5	38.4745	4.8903	291.367		0.08	-1965.85	1.96585	2.51	83.8295		2.13	-42265.8	42.2658		3.3	21483.9	21.4839	7.22	168.221		4.49	18254.3	18.2543	7.65	229.864		1.2	-14463	14.463				2.59	-86637.8	86.6378				0.89	19798.9	19.7989
2.219	62486	62.486	3.299	124.129		1.7826	38334.1	38.3341	4.8949	288.137		0.08	-2246.69	2.24669	2.54	85.7953		2.13	-41984.9	41.9849		3.3	21343.5	21.3435	7.22	170.467		4.49	18254.3	18.2543	7.65	232.953		1.2	-14322.6	14.3226				2.59	-86497.4	86.4974				0.89	19939.3	19.9393
2.222	62486	62.486	3.298	122.304		1.7841	38614.9	38.6149	4.8994	287.435		0.08	-1965.85	1.96585	2.55	84.5316		2.13	-42406.2	42.4062		3.3	21483.9	21.4839	7.22	171.871		4.49	18254.3	18.2543	7.66	234.638		1.2	-14463	14.463				2.59	-86497.4	86.4974				0.89	19798.9	19.7989
2.225	62345.5	62.3455	3.301	123.849		1.7841	38614.9	38.6149	4.9009	287.155		0.08	-2246.69	2.24669	2.56	87.0591		2.13	-42265.8	42.2658		3.3	21624.3	21.6243	7.22	172.574		4.49	18394.7	18.3947	7.67	234.638		1.2	-14743.9	14.7439				2.59	-86216.6	86.2166				0.9	19658.5	19.6585
2.226	62205.1	62.2051	3.301	123.287		1.7826	38474.5	38.4745	4.9009	286.733		0.08	-2527.52	2.52752	2.59	89.727		2.13	-42265.8	42.2658		3.3	21483.9	21.4839	7.22	172.012		4.49	18254.3	18.2543	7.67	233.515		1.2	-14603.5	14.6035				2.59	-86216.6	86.2166				0.89	19798.9	19.7989
2.225	62064.7	62.0647	3.302	122.725		1.7841	38755.3	38.7553	4.9055	286.452		0.08	-3229.61	3.22961	2.6	88.3229		2.13	-42265.8	42.2658		3.3	21624.3	21.6243	7.22	171.591		4.49	17973.5	17.9735	7.67	232.672		1.2	-14603.5	14.6035				2.59	-86076.2	86.0762				0.89	19939.3	19.9393
2.231	62205.1	62.2051	3.304	123.989		1.7856	38474.5	38.4745	4.9055	286.312		0.08	-3791.28	3.79128	2.61	89.5866		2.13	-42406.2	42.4062		3.31	21343.5	21.3435	7.22	172.854		4.49	18254.3	18.2543	7.68	235.34		1.2	-15024.7	15.0247				2.59	-86357	86.357				0.89	19658.5	19.6585
2.231	61924.3	61.9243	3.304	122.725		1.7841	38474.5	38.4745	4.907	285.891		0.08	-3370.03	3.37003	2.63	92.8162		2.13	-42406.2	42.4062		3.31	21483.9	21.4839	7.22	173.837		4.49	18254.3	18.2543	7.68	235.902		1.2	-15305.5	15.3055				2.59	-85935.7	85.9357				0.89	19798.9	19.7989
2.232	61924.3	61.9243	3.305	122.866		1.7841	38334.1	38.3341	4.9085	285.891		0.08	-3650.86	3.65086	2.65	91.9737		2.13	-42406.2	42.4062		3.31	21343.5	21.3435	7.22	175.242		4.49	18113.9	18.1139	7.69	235.902		1.2	-15024.7	15.0247				2.59	-85795.3	85.7953				0.9	19939.3	19.9393
2.232	61643.5	61.6435	3.31	123.708		1.7856	38334.1	38.3341	4.9116	285.47		0.08	-3370.03	3.37003	2.66	92.9566		2.13	-42125.4	42.1254		3.31	21343.5	21.3435	7.22	175.944		4.49	17973.5	17.9735	7.69	235.621		1.21	-15024.7	15.0247				2.59	-85654.9	85.6549				0.9	20501	20.501
2.235	61643.5	61.6435	3.308	123.287		1.7841	38474.5	38.4745	4.9101	285.47		0.08	-3229.61	3.22961	2.69	96.4671		2.13	-42406.2	42.4062		3.31	21343.5	21.3435	7.22	174.82		4.49	17692.7	17.6927	7.7	237.166		1.21	-15165.1	15.1651				2.59	-85654.9	85.6549				0.91	21764.8	21.7648
2.234	61783.9	61.7839	3.308	123.287		1.7856	38755.3	38.7553	4.9116	285.329		0.08	-2948.78	2.94878	2.71	95.6246		2.13	-42406.2	42.4062		3.31	21624.3	21.6243	7.23	173.837		4.49	18113.9	18.1139	7.7	238.57		1.21	-15024.7	15.0247				2.59	-85654.9	85.6549				0.92	21203.1	21.2031
2.235	61643.5	61.6435	3.313	124.41		1.7856	38614.9	38.6149	4.9116	285.189		0.08	-2808.36	2.80836	2.71	97.7309		2.13	-42265.8	42.2658		3.31	21483.9	21.4839	7.22	175.803		4.49	18113.9	18.1139	7.71	237.587		1.21	-15165.1	15.1651				2.59	-85514.5	85.5145				0.92	21062.7	21.0627
2.237	61503	61.503	3.313	123.006		1.7856	38614.9	38.6149	4.9131	285.048		0.08	-2667.94	2.66794	2.76	100.82		2.13	-42125.4	42.1254		3.31	21624.3	21.6243	7.23	176.786		4.49	17973.5	17.9735	7.71	236.745		1.21	-14884.3	14.8843				2.59	-85654.9	85.6549				0.92	20922.3	20.9223
2.237	61503	61.503	3.313	124.27		1.7856	38755.3	38.7553	4.9161	284.767		0.08	-2527.52	2.52752	2.76	99.135		2.13	-42125.4	42.1254		3.31	21343.5	21.3435	7.23	178.05		4.49	18254.3	18.2543	7.71	238.851		1.21	-14884.3	14.8843				2.59	-85374.1	85.3741				0.93	20922.3	20.9223
2.238	61503	61.503	3.316	125.112		1.7871	38755.3	38.7553	4.9161	284.767		0.08	-2527.52	2.52752	2.79	104.892		2.13	-42406.2	42.4062		3.31	21624.3	21.6243	7.23	177.909		4.49	17973.5	17.9735	7.72	240.536		1.21	-15024.7	15.0247				2.59	-85654.9	85.6549				0.93	21062.7	21.0627
2.238	61362.6	61.3626	3.317	123.287		1.7856	38895.8	38.8958	4.9177	284.767		0.08	-2387.1	2.3871	2.82	103.628		2.13	-42265.8	42.2658		3.31	21624.3	21.6243	7.23	177.488		4.49	18113.9	18.1139	7.72	239.553		1.21	-15024.7	15.0247				2.59	-87901.6	87.9016				0.93	20781.8	20.7818
2.24	61362.6	61.3626	3.317	124.27		1.7871	38755.3	38.7553	4.9161	284.627		0.08	-2106.27	2.10627	2.83	106.718		2.13	-42265.8	42.2658		3.31	21624.3	21.6243	7.23	176.505		4.49	17833.1	17.8331	7.73	239.834		1.21	-15165.1	15.1651				2.6	-90429.1	90.4291				0.93	20781.8	20.7818
2.238	61362.6	61.3626	3.317	125.112		1.7887	38614.9	38.6149	4.9161	284.346		0.08	-2387.1	2.3871	2.87	108.262		2.13	-42125.4	42.1254		3.32	21764.8	21.7648	7.23	178.471		4.49	18113.9	18.1139	7.73	239.132		1.21	-14884.3	14.8843				2.6	-91131.2	91.1312				0.93	20781.8	20.7818
2.24	61362.6	61.3626	3.316	123.146		1.7887	38614.9	38.6149	4.9192	284.487		0.08	-2106.27	2.10627	2.88	106.858		2.13	-42125.4	42.1254		3.32	21905.2	21.9052	7.24	179.735		4.49	18254.3	18.2543	7.74	241.8		1.21	-14884.3	14.8843				2.61	-90148.3	90.1483				0.93	20781.8	20.7818
2.24	61222.2	61.2222	3.32	124.27		1.7887	38895.8	38.8958	4.9192	284.065		0.08	-2246.69	2.24669	2.89	110.509		2.13	-42546.6	42.5466		3.32	21764.8	21.7648	7.24	180.577		4.49	17973.5	17.9735	7.74	241.098		1.21	-15024.7	15.0247				2.61	-89586.6	89.5866				0.93	20781.8	20.7818
2.238	61081.8	61.0818	3.32	125.393		1.7887	38755.3	38.7553	4.9192	284.206		0.08	-2246.69	2.24669	2.91	112.053		2.13	-42406.2	42.4062		3.32	21483.9	21.4839	7.24	181.279		4.49	18113.9	18.1139	7.75	243.485		1.21	-14884.3	14.8843				2.61	-89165.4	89.1654				0.93	20781.8	20.7818
2.243	61222.2	61.2222	3.322	123.427		1.7887	38755.3	38.7553	4.9207	283.925		0.08	-2527.52	2.52752	2.92	111.071		2.13	-42125.4	42.1254		3.32	21905.2	21.9052	7.24	179.594		4.49	18113.9	18.1139	7.75	242.221		1.21	-14884.3	14.8843				2.61	-89024.9	89.0249				0.93	20641.4	20.6414
2.238	61362.6	61.3626	3.32	125.112		1.7917	38755.3	38.7553	4.9192	283.925		0.08	-2667.94	2.66794	2.92	110.509		2.14	-42265.8	42.2658		3.32	21764.8	21.7648	7.24	180.858		4.49	17833.1	17.8331	7.75	243.063		1.21	-15024.7	15.0247				2.62	-88603.7	88.6037				0.93	20781.8	20.7818
2.238	61081.8	61.0818	3.32	125.393		1.7902	38895.8	38.8958	4.9222	283.785		0.08	-3089.19	3.08919	2.94	115.283		2.13	-42406.2	42.4062		3.32	21905.2	21.9052	7.24	181.982		4.49	17692.7	17.6927	7.76	243.625		1.21	-14743.9	14.7439				2.62	-88603.7	88.6037				0.93	20501	20.501
2.237	61081.8	61.0818	3.325	124.129		1.7902	38755.3	38.7553	4.9222	283.925		0.08	-3650.86	3.65086	2.96	115.564		2.13	-42406.2	42.4062		3.32	22045.6	22.0456	7.25	183.807		4.49	17973.5	17.9735	7.76	243.906		1.21	-14884.3	14.8843				2.62	-88463.3	88.4633				0.93	20781.8	20.7818
2.237	61081.8	61.0818	3.33	124.551		1.7871	38895.8	38.8958	4.9222	283.785		0.08	-3650.86	3.65086	2.97	114.3		2.13	-42265.8	42.2658		3.33	21764.8	21.7648	7.25	184.228		4.49	17833.1	17.8331	7.77	244.187		1.21	-14884.3	14.8843				2.61	-88322.9	88.3229				0.93	20781.8	20.7818
2.24	61081.8	61.0818	3.325	125.674		1.7902	39036.2	39.0362	4.9222	283.644		0.08	-3229.61	3.22961	2.98	118.091		2.14	-42265.8	42.2658		3.33	22045.6	22.0456	7.26	182.403		4.49	17973.5	17.9735	7.77	243.625		1.21	-15024.7	15.0247				2.62	-88182.4	88.1824				0.93	20781.8	20.7818
2.238	61222.2	61.2222	3.328	125.112		1.7917	39036.2	39.0362	4.9222	286.733		0.08	-3650.86	3.65086	3.01	119.496		2.13	-42265.8	42.2658		3.33	22045.6	22.0456	7.26	181.56		4.49	17833.1	17.8331	7.78	243.344		1.21	-14743.9	14.7439				2.62	-88042	88.042				0.93	20501	20.501
2.24	61081.8	61.0818	3.33	124.972		1.7917	38895.8	38.8958	4.9237	286.452		0.08	-3229.61	3.22961	3.02	117.951		2.13	-42125.4	42.1254		3.33	21905.2	21.9052	7.26	181.139		4.49	17692.7	17.6927	7.78	245.31		1.21	-14743.9	14.7439				2.62	-87761.2	87.7612				0.93	20641.4	20.6414
2.24	61222.2	61.2222	3.331	126.657		1.7902	38895.8	38.8958	4.9253	288.137		0.08	-2948.78	2.94878	3.03	121.742		2.13	-42406.2	42.4062		3.33	21905.2	21.9052	7.26	180.437		4.49	17973.5	17.9735	7.79	246.433		1.21	-14884.3	14.8843				2.62	-87761.2	87.7612				0.93	20501	20.501
2.238	61503	61.503	3.336	127.359		1.7932	38614.9	38.6149	4.9283	288.559		0.08	-2527.52	2.52752	3.06	123.427		2.13	-42265.8	42.2658		3.33	22045.6	22.0456	7.26	180.016		4.49	18113.9	18.1139	7.79	243.906		1.21	-14884.3	14.8843				2.62	-87901.6	87.9016				0.93	20641.4	20.6414
2.24	61643.5	61.6435	3.334	125.534		1.7917	38755.3	38.7553	4.9298	291.227		0.08	-2527.52	2.52752	3.07	122.023		2.13	-42125.4	42.1254		3.33	22045.6	22.0456	7.26	179.594		4.49	17692.7	17.6927	7.79	244.327		1.21	-14603.5	14.6035				2.62	-87480.3	87.4803				0.93	20360.6	20.3606
2.243	61924.3	61.9243	3.336	125.814		1.7917	38755.3	38.7553	4.9313	292.631		0.08	-2387.1	2.3871	3.08	126.797		2.13	-42125.4	42.1254		3.33	22186	22.186	7.26	179.173		4.49	17833.1	17.8331	7.79	245.731		1.21	-14884.3	14.8843				2.62	-87480.3	87.4803				0.93	21624.3	21.6243
2.245	62205.1	62.2051	3.339	126.938		1.7917	38614.9	38.6149	4.9344	292.21		0.08	-2106.27	2.10627	3.11	127.219		2.13	-42265.8	42.2658		3.34	21905.2	21.9052	7.27	178.892		4.49	17833.1	17.8331	7.8	248.54		1.21	-14743.9	14.7439				2.62	-87620.8	87.6208				0.93	20501	20.501
2.246	62766.8	62.7668	3.339	126.236		1.7917	38614.9	38.6149	4.9344	293.193		0.08	-2106.27	2.10627	3.12	126.517		2.13	-42125.4	42.1254		3.34	22186	22.186	7.26	178.471		4.49	17833.1	17.8331	7.8	248.399		1.21	-14743.9	14.7439				2.62	-87480.3	87.4803				0.94	21624.3	21.6243
2.248	63047.6	63.0476	3.342	125.814		1.7932	38755.3	38.7553	4.9404	291.788		0.08	-2246.69	2.24669	3.14	131.712		2.13	-42265.8	42.2658		3.33	22186	22.186	7.27	178.331		4.49	17833.1	17.8331	7.81	245.731		1.21	-14743.9	14.7439				2.62	-87480.3	87.4803				0.96	23028.5	23.0285
2.248	63328.5	63.3285	3.345	126.657		1.7932	38755.3	38.7553	4.9404	295.299		0.08	-2246.69	2.24669	3.16	131.291		2.13	-42125.4	42.1254		3.34	22045.6	22.0456	7.27	177.909		4.49	17833.1	17.8331	7.81	248.961		1.21	-14743.9	14.7439				2.62	-86778.2	86.7782				0.99	22466.9	22.4669
2.251	64030.6	64.0306	3.345	126.938		1.7932	38755.3	38.7553	4.9435	291.367		0.08	-2106.27	2.10627	3.17	133.257		2.13	-42406.2	42.4062		3.34	22045.6	22.0456	7.27	180.437		4.49	17833.1	17.8331	7.82	249.944		1.21	-15024.7	15.0247				2.62	-85514.5	85.5145				1	22186	22.186
2.254	64311.4	64.3114	3.346	126.517		1.7947	38474.5	38.4745	4.9435	292.631		0.08	-2387.1	2.3871	3.2	136.065		2.13	-42406.2	42.4062		3.34	22045.6	22.0456	7.27	183.386		4.49	17833.1	17.8331	7.82	248.961		1.21	-14603.5	14.6035				2.62	-88182.4	88.1824				1	22326.4	22.3264
2.255	64873.1	64.8731	3.349	126.657		1.7932	38614.9	38.6149	4.9465	295.58		0.08	-3089.19	3.08919	3.21	134.801		2.13	-42406.2	42.4062		3.34	22045.6	22.0456	7.27	184.79		4.49	17833.1	17.8331	7.83	248.259		1.21	-14743.9	14.7439				2.62	-90569.5	90.5695				1	22045.6	22.0456
2.26	64873.1	64.8731	3.351	127.78		1.7932	38474.5	38.4745	4.948	294.878		0.08	-3229.61	3.22961	3.22	138.592		2.13	-42125.4	42.1254		3.34	22326.4	22.3264	7.27	184.93		4.49	17692.7	17.6927	7.83	249.944		1.21	-14743.9	14.7439				2.63	-92395	92.395				1	21905.2	21.9052
2.264	65294.3	65.2943	3.351	128.482		1.7932	38614.9	38.6149	4.9526	294.316		0.08	-3510.45	3.51045	3.26	139.997		2.14	-42406.2	42.4062		3.35	22466.9	22.4669	7.27	183.947		4.49	17833.1	17.8331	7.83	249.242		1.21	-14603.5	14.6035				2.64	-93097.1	93.0971				1	22186	22.186
2.266	65434.7	65.4347	3.352	126.938		1.7947	38334.1	38.3341	4.9526	297.545		0.08	-3650.86	3.65086	3.26	138.733		2.13	-42265.8	42.2658		3.35	22326.4	22.3264	7.28	185.773		4.49	17692.7	17.6927	7.83	251.769		1.21	-14884.3	14.8843				2.64	-92395	92.395				1	21905.2	21.9052
2.272	65575.2	65.5752	3.352	127.359		1.7947	38755.3	38.7553	4.9556	295.299		0.08	-3791.28	3.79128	3.29	144.771		2.13	-42265.8	42.2658		3.35	22186	22.186	7.28	186.896		4.49	17692.7	17.6927	7.84	252.05		1.21	-14603.5	14.6035				2.65	-91552.5	91.5525				1	21905.2	21.9052
2.273	65715.6	65.7156	3.355	128.763		1.7962	38614.9	38.6149	4.9587	296.422		0.08	-3650.86	3.65086	3.31	143.788		2.13	-42125.4	42.1254		3.35	22186	22.186	7.28	187.458		4.49	17552.2	17.5522	7.84	250.927		1.21	-14743.9	14.7439				2.65	-91131.2	91.1312				1	21905.2	21.9052
2.276	65856	65.856	3.358	128.904		1.7947	38474.5	38.4745	4.9602	296.843		0.08	-3510.45	3.51045	3.32	147.439		2.13	-42406.2	42.4062		3.35	22186	22.186	7.29	188.441		4.49	17692.7	17.6927	7.85	252.331		1.21	-14743.9	14.7439				2.65	-90990.8	90.9908				1	21764.8	21.7648
2.283	66136.8	66.1368	3.36	127.921		1.7962	38614.9	38.6149	4.9632	294.878		0.08	-3089.19	3.08919	3.35	149.264		2.13	-42406.2	42.4062		3.35	22326.4	22.3264	7.29	187.037		4.49	17692.7	17.6927	7.85	252.471		1.21	-14743.9	14.7439				2.66	-90850.4	90.8504				1	21764.8	21.7648
2.286	66417.7	66.4177	3.362	128.061		1.7917	38334.1	38.3341	4.9663	298.107		0.08	-2667.94	2.66794	3.36	147.298		2.13	-42406.2	42.4062		3.35	22326.4	22.3264	7.29	187.879		4.49	17692.7	17.6927	7.85	252.893		1.21	-14463	14.463				2.65	-90569.5	90.5695				1	21764.8	21.7648
2.289	66558.1	66.5581	3.363	128.482		1.7962	38334.1	38.3341	4.9693	297.686		0.08	-2667.94	2.66794	3.36	147.439		2.13	-42265.8	42.2658		3.35	22326.4	22.3264	7.3	189.143		4.49	17692.7	17.6927	7.86	253.454		1.21	-14743.9	14.7439				2.65	-90569.5	90.5695				1	21624.3	21.6243
2.293	66979.3	66.9793	3.363	127.499		1.7932	38334.1	38.3341	4.9708	300.213		0.08	-2527.52	2.52752	3.37	151.651		2.13	-42406.2	42.4062		3.36	22607.3	22.6073	7.3	189.705		4.49	17692.7	17.6927	7.86	252.612		1.22	-16007.6	16.0076				2.65	-90288.7	90.2887				1	21764.8	21.7648
2.296	67260.2	67.2602	3.363	127.499		1.7947	38334.1	38.3341	4.9739	294.737		0.08	-2246.69	2.24669	3.39	152.213		2.13	-42406.2	42.4062		3.36	22607.3	22.6073	7.31	190.266		4.49	17692.7	17.6927	7.87	255.561		1.25	-16148.1	16.1481				2.65	-90148.3	90.1483				1.01	21905.2	21.9052
2.301	67821.8	67.8218	3.366	128.763		1.7947	38193.7	38.1937	4.9754	291.367		0.08	-2387.1	2.3871	3.4	150.809		2.13	-42406.2	42.4062		3.36	22607.3	22.6073	7.31	190.126		4.49	17692.7	17.6927	7.87	255.139		1.26	-15586.4	15.5864				2.66	-90007.9	90.0079				1	21624.3	21.6243
2.307	67681.4	67.6814	3.366	126.938		1.7947	38334.1	38.3341	4.9769	292.631		0.08	-2246.69	2.24669	3.4	149.545		2.13	-42546.6	42.5466		3.36	22466.9	22.4669	7.32	189.002		4.49	17552.2	17.5522	7.88	256.403		1.26	-15726.8	15.7268				2.66	-89867.4	89.8674				1.01	21624.3	21.6243
2.31	67821.8	67.8218	3.368	127.078		1.7947	38334.1	38.3341	4.9769	290.244		0.08	-2246.69	2.24669	3.4	148.562		2.13	-42265.8	42.2658		3.36	22466.9	22.4669	7.32	189.283		4.49	17552.2	17.5522	7.88	255.28		1.26	-15586.4	15.5864				2.66	-90007.9	90.0079				1.01	21483.9	21.4839
2.314	68102.7	68.1027	3.369	128.623		1.7932	38334.1	38.3341				0.08	-1965.85	1.96585	3.4	147.579		2.13	-42265.8	42.2658		3.36	22747.7	22.7477	7.32	190.828		4.49	17552.2	17.5522	7.89	254.999		1.26	-15586.4	15.5864				2.66	-89727	89.727				1.01	21483.9	21.4839
2.316	68102.7	68.1027	3.369	127.78		1.7962	38334.1	38.3341				0.08	-1965.85	1.96585	3.41	146.737		2.13	-42265.8	42.2658		3.37	22607.3	22.6073	7.33	191.53		4.49	17552.2	17.5522	7.89	257.526		1.27	-15586.4	15.5864				2.66	-89586.6	89.5866				1.01	21905.2	21.9052
2.321	68102.7	68.1027	3.371	128.202		1.7947	38474.5	38.4745				0.08	-2106.27	2.10627	3.4	145.754		2.13	-42265.8	42.2658		3.37	22747.7	22.7477	7.33	192.232		4.49	17552.2	17.5522	7.9	257.667		1.27	-15446	15.446				2.66	-89586.6	89.5866				1	21624.3	21.6243
2.327	68383.5	68.3835	3.371	127.921		1.7962	38614.9	38.6149				0.08	-1965.85	1.96585	3.4	145.052		2.13	-42265.8	42.2658		3.37	22747.7	22.7477	7.34	192.092		4.49	17692.7	17.6927	7.9	256.684		1.27	-15726.8	15.7268				2.66	-89446.2	89.4462				1.01	21343.5	21.3435
2.33	68804.8	68.8048	3.371	127.64		1.7962	38334.1	38.3341				0.08	-2106.27	2.10627	3.4	144.35		2.13	-42265.8	42.2658		3.37	22466.9	22.4669	7.34	191.249		4.49	17552.2	17.5522	7.91	257.667		1.27	-15446	15.446				2.66	-89446.2	89.4462				1.01	21343.5	21.3435
2.336	68664.3	68.6643	3.374	127.921		1.7962	38474.5	38.4745				0.08	-2106.27	2.10627	3.41	143.788		2.13	-42125.4	42.1254		3.37	22747.7	22.7477	7.34	193.075		4.49	17552.2	17.5522	7.91	257.667		1.27	-15726.8	15.7268				2.66	-89727	89.727				1.01	21483.9	21.4839
2.336	68945.2	68.9452	3.374	128.623		1.7962	38193.7	38.1937				0.08	-2106.27	2.10627	3.4	143.367		2.13	-41984.9	41.9849		3.37	22888.1	22.8881	7.35	193.777		4.49	17271.4	17.2714	7.91	260.475		1.27	-15446	15.446				2.66	-89305.8	89.3058				1.01	22326.4	22.3264
2.339	68804.8	68.8048	3.375	127.359		1.7962	38193.7	38.1937				0.08	-2106.27	2.10627	3.4	142.945		2.13	-41844.5	41.8445		3.38	23028.5	23.0285	7.36	194.9		4.49	17552.2	17.5522	7.92	259.633		1.27	-15446	15.446				2.66	-89024.9	89.0249				1.03	23871	23.871
2.342	68664.3	68.6643	3.375	127.359		1.7962	38193.7	38.1937				0.08	-1965.85	1.96585	3.4	142.524		2.13	-41984.9	41.9849		3.38	23028.5	23.0285	7.36	194.338		4.49	17552.2	17.5522	7.92	259.211		1.27	-15586.4	15.5864				2.66	-89305.8	89.3058				1.06	24151.9	24.1519
2.345	68664.3	68.6643	3.375	127.64		1.7962	38193.7	38.1937				0.08	-2106.27	2.10627	3.41	142.103		2.13	-41984.9	41.9849		3.38	22888.1	22.8881	7.37	193.496		4.49	17411.8	17.4118	7.93	259.492		1.27	-15446	15.446				2.66	-91412	91.412				1.07	23449.8	23.4498
2.348	68664.3	68.6643	3.377	129.044		1.7962	38334.1	38.3341				0.08	-1825.43	1.82543	3.4	141.962		2.13	-42125.4	42.1254		3.38	23028.5	23.0285	7.37	195.462		4.49	17411.8	17.4118	7.93	262.16		1.27	-15586.4	15.5864				2.66	-94360.8	94.3608				1.08	23309.4	23.3094
2.349	68383.5	68.3835	3.377	128.342		1.7962	38474.5	38.4745				0.08	-1965.85	1.96585	3.41	141.541		2.13	-41844.5	41.8445		3.38	23028.5	23.0285	7.38	195.883		4.49	17411.8	17.4118	7.93	260.756		1.27	-15586.4	15.5864				2.67	-95343.7	95.3437				1.08	23309.4	23.3094
2.351	68383.5	68.3835	3.378	128.763		1.7947	38474.5	38.4745				0.08	-2106.27	2.10627	3.4	141.26		2.13	-41844.5	41.8445		3.38	23028.5	23.0285	7.39	196.866		4.49	17271.4	17.2714	7.94	260.335		1.27	-15446	15.446				2.69	-96045.8	96.0458				1.08	23309.4	23.3094
2.352	68383.5	68.3835	3.381	130.308		1.7978	38614.9	38.6149				0.08	-2106.27	2.10627	3.41	140.699		2.13	-41844.5	41.8445		3.38	22747.7	22.7477	7.39	197.147		4.49	16990.6	16.9906	7.94	263.284		1.27	-15446	15.446				2.7	-95765	95.765				1.08	23169	23.169
2.352	68383.5	68.3835	3.381	129.184		1.7978	38755.3	38.7553				0.08	-2106.27	2.10627	3.4	140.839		2.13	-41563.7	41.5637		3.39	22888.1	22.8881	7.4	195.883		4.49	17271.4	17.2714	7.94	262.441		1.27	-15446	15.446				2.7	-94922.5	94.9225				1.08	23169	23.169
2.355	68243.1	68.2431	3.384	129.184		1.7962	39036.2	39.0362				0.08	-1965.85	1.96585	3.4	140.418		2.13	-41844.5	41.8445		3.39	22747.7	22.7477	7.4	196.866		4.49	17411.8	17.4118	7.95	263.986		1.27	-15446	15.446				2.71	-94501.2	94.5012				1.08	23169	23.169
2.357	67962.3	67.9623	3.383	131.01		1.7962	39317	39.317				0.08	-1965.85	1.96585	3.4	140.137		2.13	-41984.9	41.9849		3.39	22888.1	22.8881	7.4	197.428		4.49	17411.8	17.4118	7.96	262.862		1.27	-16148.1	16.1481				2.71	-93939.6	93.9396				1.08	23169	23.169
2.355	67962.3	67.9623	3.383	129.184		1.7978	39457.4	39.4574				0.09	-1825.43	1.82543	3.41	140.277		2.13	-41844.5	41.8445		3.39	22888.1	22.8881	7.41	197.568		4.49	17271.4	17.2714	7.96	262.722		1.27	-16709.7	16.7097				2.71	-94080	94.08				1.08	23169	23.169
2.359	67962.3	67.9623	3.389	129.746		1.7993	39738.3	39.7383				0.08	-1825.43	1.82543	3.41	139.997		2.13	-41984.9	41.9849		3.39	22607.3	22.6073	7.41	197.849		4.49	17271.4	17.2714	7.96	264.969		1.27	-15867.2	15.8672				2.71	-93658.7	93.6587				1.08	22888.1	22.8881
2.362	67821.8	67.8218	3.387	131.01		1.7993	39597.8	39.5978				0.09	-2106.27	2.10627	3.41	139.856		2.13	-41984.9	41.9849		3.39	22888.1	22.8881	7.41	197.989		4.49	17271.4	17.2714	7.97	265.109		1.28	-16569.3	16.5693				2.71	-93518.3	93.5183				1.08	23028.5	23.0285
2.362	67962.3	67.9623	3.387	130.027		1.8023	39738.3	39.7383				0.08	-1404.18	1.40418	3.41	139.435		2.13	-42125.4	42.1254		3.39	23028.5	23.0285	7.42	197.568		4.49	17271.4	17.2714	7.97	264.407		1.29	-16148.1	16.1481				2.71	-93237.5	93.2375				1.08	23028.5	23.0285
2.362	67821.8	67.8218	3.392	130.308		1.8008	39878.7	39.8787				0.08	-2106.27	2.10627	3.4	139.295		2.13	-42265.8	42.2658		3.39	23028.5	23.0285	7.42	197.287		4.49	17131	17.131	7.98	266.373		1.29	-16148.1	16.1481				2.71	-93377.9	93.3779				1.08	23028.5	23.0285
2.363	67541	67.541	3.393	131.712		1.8008	39878.7	39.8787				0.08	-2106.27	2.10627	3.41	139.154		2.13	-42406.2	42.4062		3.39	22888.1	22.8881	7.42	196.585		4.49	17271.4	17.2714	7.98	265.53		1.29	-16288.5	16.2885				2.71	-92956.6	92.9566				1.08	23028.5	23.0285
2.363	67681.4	67.6814	3.393	130.729		1.8038	39738.3	39.7383				0.08	-1404.18	1.40418	3.41	138.873		2.13	-42406.2	42.4062		3.39	22747.7	22.7477	7.43	197.006		4.49	17271.4	17.2714	7.99	267.496		1.29	-16148.1	16.1481				2.71	-92956.6	92.9566				1.08	22888.1	22.8881
2.365	67821.8	67.8218	3.396	130.448		1.8008	39878.7	39.8787				0.08	-1965.85	1.96585	3.4	138.733		2.13	-42546.6	42.5466		3.39	23028.5	23.0285	7.43	197.708		4.49	17131	17.131	7.99	267.075		1.29	-15867.2	15.8672				2.71	-92956.6	92.9566				1.08	22888.1	22.8881
2.363	67541	67.541	3.398	131.712		1.8038	40159.5	40.1595				0.08	-1965.85	1.96585	3.41	139.295		2.13	-42687	42.687		3.39	22888.1	22.8881	7.43	197.708		4.49	17271.4	17.2714	8	268.339		1.29	-16148.1	16.1481				2.72	-92956.6	92.9566				1.08	23028.5	23.0285
2.363	67541	67.541	3.401	130.589		1.8038	39878.7	39.8787				0.08	-1825.43	1.82543	3.41	144.771		2.13	-42406.2	42.4062		3.39	22747.7	22.7477	7.43	198.27		4.49	17131	17.131	8	267.496		1.29	-15867.2	15.8672				2.72	-92956.6	92.9566				1.08	22888.1	22.8881
2.363	67541	67.541	3.401	131.01		1.8023	39878.7	39.8787				0.08	-1965.85	1.96585	3.41	149.405		2.13	-42687	42.687		3.39	22888.1	22.8881	7.43	198.27		4.49	17271.4	17.2714	8	268.198		1.29	-16007.6	16.0076				2.71	-92535.4	92.5354				1.08	22747.7	22.7477
2.365	67681.4	67.6814	3.401	132.133		1.8038	40019.1	40.0191				0.08	-2106.27	2.10627	3.41	149.405		2.13	-42546.6	42.5466		3.39	23028.5	23.0285	7.44	199.113		4.49	17271.4	17.2714	8.01	268.479		1.29	-15726.8	15.7268				2.71	-92535.4	92.5354				1.09	22747.7	22.7477
2.363	67681.4	67.6814	3.406	130.869		1.8038	39878.7	39.8787				0.09	-2106.27	2.10627	3.41	153.617		2.13	-42546.6	42.5466		3.4	22747.7	22.7477	7.44	197.989		4.49	17131	17.131	8.01	269.883		1.29	-15867.2	15.8672				2.71	-92535.4	92.5354				1.09	22747.7	22.7477
2.363	67400.6	67.4006	3.407	131.01		1.8054	40019.1	40.0191				0.08	-1404.18	1.40418	3.43	157.128		2.13	-42687	42.687		3.4	23309.4	23.3094	7.44	196.866		4.49	17131	17.131	8.02	269.743		1.29	-16007.6	16.0076				2.72	-92395	92.395				1.08	22607.3	22.6073
2.366	67681.4	67.6814	3.409	130.729		1.8069	40159.5	40.1595				0.08	-1965.85	1.96585	3.44	156.004		2.13	-42125.4	42.1254		3.39	23028.5	23.0285	7.44	197.708		4.49	16990.6	16.9906	8.03	272.411		1.29	-15867.2	15.8672				2.72	-92535.4	92.5354				1.08	22888.1	22.8881
2.363	67400.6	67.4006	3.409	130.729		1.8084	40019.1	40.0191				0.08	-1965.85	1.96585	3.45	157.97		2.13	-42265.8	42.2658		3.4	23169	23.169	7.44	199.113		4.49	17131	17.131	8.03	269.322		1.3	-15867.2	15.8672				2.72	-92254.6	92.2546				1.09	22747.7	22.7477
2.363	67400.6	67.4006	3.406	131.01		1.8054	40159.5	40.1595				0.08	-1965.85	1.96585	3.46	162.183		2.13	-42125.4	42.1254		3.4	23028.5	23.0285	7.45	199.113		4.49	17131	17.131	8.03	270.585		1.3	-15867.2	15.8672				2.72	-92956.6	92.9566				1.09	23590.2	23.5902
2.365	67541	67.541	3.41	130.589		1.8069	40019.1	40.0191				0.08	-1965.85	1.96585	3.49	161.34		2.13	-41984.9	41.9849		3.4	23169	23.169	7.45	199.955		4.49	17271.4	17.2714	8.04	271.709		1.3	-15867.2	15.8672				2.72	-95765	95.765				1.1	25134.8	25.1348
2.365	67260.2	67.2602	3.41	130.729		1.8084	40019.1	40.0191				0.08	-1965.85	1.96585	3.49	161.761		2.13	-42125.4	42.1254		3.4	23309.4	23.3094	7.45	200.657		4.49	16990.6	16.9906	8.04	274.798		1.3	-15867.2	15.8672				2.72	-98011.7	98.0117				1.13	25556	25.556
2.363	67260.2	67.2602	3.41	131.291		1.8069	40159.5	40.1595				0.08	-1965.85	1.96585	3.51	165.834		2.14	-42125.4	42.1254		3.4	23309.4	23.3094	7.45	199.253		4.49	17131	17.131	8.05	273.253		1.3	-16148.1	16.1481				2.73	-98994.6	98.9946				1.14	24854	24.854
2.365	67260.2	67.2602	3.412	130.308		1.8084	40159.5	40.1595				0.08	-1825.43	1.82543	3.54	164.57		2.13	-42265.8	42.2658		3.4	23028.5	23.0285	7.45	197.849		4.49	17131	17.131	8.05	272.551		1.31	-16990.6	16.9906				2.75	-99696.7	99.6967				1.15	24854	24.854
2.366	67400.6	67.4006	3.413	130.589		1.8099	40019.1	40.0191				0.08	-1404.18	1.40418	3.55	163.587		2.13	-41984.9	41.9849		3.4	23309.4	23.3094	7.46	199.955		4.49	16990.6	16.9906	8.06	275.781		1.35	-17692.7	17.6927				2.76	-100399	100.399				1.15	24573.1	24.5731
2.368	66979.3	66.9793	3.415	132.274		1.8099	40159.5	40.1595				0.08	-1825.43	1.82543	3.56	168.221		2.13	-41984.9	41.9849		3.4	23169	23.169	7.46	200.798		4.49	17131	17.131	8.06	274.096		1.38	-17271.4	17.2714				2.77	-99415.9	99.4159				1.15	24573.1	24.5731
2.366	67260.2	67.2602	3.418	132.414		1.8114	40299.9	40.2999				0.08	-2106.27	2.10627	3.58	170.046		2.14	-42125.4	42.1254		3.4	23169	23.169	7.46	201.64		4.49	16850.2	16.8502	8.07	273.113		1.39	-16850.2	16.8502				2.78	-98713.8	98.7138				1.15	24432.7	24.4327
2.368	67541	67.541	3.418	131.572		1.8114	40159.5	40.1595				0.08	-1965.85	1.96585	3.59	168.782		2.13	-42265.8	42.2658		3.4	23169	23.169	7.46	202.202		4.49	16990.6	16.9906	8.07	276.062		1.39	-17271.4	17.2714				2.78	-98292.5	98.2925				1.15	24432.7	24.4327
2.368	67821.8	67.8218	3.419	132.554		1.813	40159.5	40.1595				0.08	-1404.18	1.40418	3.6	172.293		2.13	-42265.8	42.2658		3.41	23028.5	23.0285	7.46	200.938		4.49	16990.6	16.9906	8.08	275.921		1.39	-16990.6	16.9906				2.78	-98011.7	98.0117				1.15	24432.7	24.4327
2.369	68102.7	68.1027	3.422	132.835		1.813	40580.8	40.5808				0.08	-1825.43	1.82543	3.61	171.169		2.13	-42406.2	42.4062		3.41	23309.4	23.3094	7.46	199.955		4.49	16990.6	16.9906	8.08	278.027		1.39	-16709.7	16.7097				2.78	-97871.3	97.8713				1.15	24573.1	24.5731
2.371	68102.7	68.1027	3.419	132.133		1.8145	40440.4	40.4404				0.08	-1965.85	1.96585	3.62	172.012		2.13	-42125.4	42.1254		3.41	23169	23.169	7.46	201.078		4.49	16990.6	16.9906	8.09	276.623		1.39	-16990.6	16.9906				2.79	-97730.9	97.7309				1.15	24432.7	24.4327
2.369	68383.5	68.3835	3.422	132.554		1.8145	40440.4	40.4404				0.08	-1404.18	1.40418	3.62	171.45		2.13	-42265.8	42.2658		3.41	23309.4	23.3094	7.47	202.202		4.49	17131	17.131	8.09	276.623		1.39	-16850.2	16.8502				2.79	-97309.6	97.3096				1.15	24432.7	24.4327
2.372	68945.2	68.9452	3.422	131.852		1.8145	40440.4	40.4404				0.08	-1965.85	1.96585	3.62	172.854		2.13	-42265.8	42.2658		3.41	23309.4	23.3094	7.47	202.623		4.49	16990.6	16.9906	8.1	277.466		1.4	-16709.7	16.7097				2.79	-97450	97.45				1.15	24432.7	24.4327
2.374	69366.4	69.3664	3.425	131.852		1.813	40580.8	40.5808				0.08	-1825.43	1.82543	3.64	175.803		2.13	-42265.8	42.2658		3.41	23309.4	23.3094	7.47	203.466		4.49	16850.2	16.8502	8.1	278.168		1.4	-16709.7	16.7097				2.79	-97028.8	97.0288				1.15	24151.9	24.1519
2.374	69506.9	69.5069	3.425	131.712		1.8145	40580.8	40.5808				0.08	-1404.18	1.40418	3.65	177.629		2.13	-42265.8	42.2658		3.41	23449.8	23.4498	7.48	203.746		4.49	16850.2	16.8502	8.11	278.449		1.4	-16850.2	16.8502				2.79	-97028.8	97.0288				1.15	24292.3	24.2923
2.375	70068.5	70.0685	3.427	131.712		1.816	40580.8	40.5808				0.08	-1965.85	1.96585	3.66	176.365		2.13	-42265.8	42.2658		3.41	23309.4	23.3094	7.48	202.483		4.49	16990.6	16.9906	8.11	279.01		1.4	-16850.2	16.8502				2.79	-96888.3	96.8883				1.15	24151.9	24.1519
2.375	70349.4	70.3494	3.427	131.852		1.816	40580.8	40.5808				0.08	-1965.85	1.96585	3.66	178.892		2.13	-42125.4	42.1254		3.41	23169	23.169	7.48	201.64		4.49	16850.2	16.8502	8.11	280.695		1.4	-16709.7	16.7097				2.79	-96607.5	96.6075				1.15	24292.3	24.2923
2.378	70630.2	70.6302	3.43	131.712		1.8175	40721.2	40.7212				0.08	-1404.18	1.40418	3.68	180.718		2.13	-42125.4	42.1254		3.41	23169	23.169	7.48	203.887		4.49	16990.6	16.9906	8.12	280.555		1.4	-16709.7	16.7097				2.79	-96888.3	96.8883				1.15	24151.9	24.1519
2.383	70911	70.911	3.427	131.572		1.816	40861.6	40.8616				0.08	-1404.18	1.40418	3.69	181.982		2.13	-42125.4	42.1254		3.41	23590.2	23.5902	7.48	204.027		4.49	16850.2	16.8502	8.13	279.712		1.4	-16709.7	16.7097				2.79	-96747.9	96.7479				1.15	24292.3	24.2923
2.386	71191.9	71.1919	3.428	131.572		1.8175	40721.2	40.7212				0.08	-1825.43	1.82543	3.7	180.718		2.13	-42265.8	42.2658		3.41	23309.4	23.3094	7.49	205.572		4.49	16850.2	16.8502	8.13	282.802		1.4	-16709.7	16.7097				2.79	-96607.5	96.6075				1.15	24151.9	24.1519
2.389	71332.3	71.3323	3.43	131.572		1.819	40861.6	40.8616				0.08	-1965.85	1.96585	3.71	182.684		2.14	-42265.8	42.2658		3.42	23449.8	23.4498	7.49	204.87		4.49	16850.2	16.8502	8.13	282.802		1.4	-16709.7	16.7097				2.79	-96467.1	96.4671				1.15	29206.9	29.2069
2.395	71753.5	71.7535	3.43	131.431		1.8221	40861.6	40.8616				0.08	-1825.43	1.82543	3.72	186.054		2.13	-42406.2	42.4062		3.41	23449.8	23.4498	7.49	203.746		4.49	16850.2	16.8502	8.14	283.925		1.4	-16569.3	16.5693				2.79	-96607.5	96.6075				1.15	25696.5	25.6965
2.4	72034.4	72.0344	3.43	131.572		1.8206	40861.6	40.8616				0.08	-1404.18	1.40418	3.74	185.632		2.13	-42125.4	42.1254		3.42	23449.8	23.4498	7.49	202.763		4.49	16850.2	16.8502	8.15	282.942		1.4	-16850.2	16.8502				2.79	-96467.1	96.4671				1.15	24573.1	24.5731
2.404	72174.8	72.1748	3.43	131.291		1.8221	41002	41.002				0.08	-1825.43	1.82543	3.75	185.492		2.13	-42406.2	42.4062		3.42	23590.2	23.5902	7.49	201.64		4.49	16850.2	16.8502	8.15	282.521		1.4	-16709.7	16.7097				2.79	-97730.9	97.7309				1.17	26819.8	26.8198
2.41	72315.2	72.3152	3.431	131.431		1.8236	41002	41.002				0.08	-1825.43	1.82543	3.77	189.143		2.13	-42125.4	42.1254		3.42	23730.6	23.7306	7.5	200.938		4.49	16850.2	16.8502	8.16	286.172		1.4	-16569.3	16.5693				2.79	-101101	101.101				1.2	26539	26.539
2.412	72876.9	72.8769	3.433	131.431		1.8236	41002	41.002				0.08	-1404.18	1.40418	3.78	190.687		2.13	-42125.4	42.1254		3.42	23730.6	23.7306	7.5	201.078		4.49	16709.7	16.7097	8.17	285.329		1.4	-16709.7	16.7097				2.8	-102645	102.645				1.21	26117.7	26.1177
2.418	72876.9	72.8769	3.433	131.431		1.8236	41002	41.002				0.08	-1404.18	1.40418	3.8	189.283		2.13	-42125.4	42.1254		3.42	23449.8	23.4498	7.5	201.78		4.49	16709.7	16.7097	8.18	285.75		1.4	-16709.7	16.7097				2.82	-103909	103.909				1.22	26117.7	26.1177
2.421	73017.3	73.0173	3.433	131.291		1.8251	41002	41.002				0.09	-1404.18	1.40418	3.8	191.53		2.13	-42125.4	42.1254		3.42	23449.8	23.4498	7.5	202.623		4.49	16709.7	16.7097	8.18	286.312		1.4	-16709.7	16.7097				2.84	-104611	104.611				1.22	26117.7	26.1177
2.427	73157.7	73.1577	3.433	131.291		1.8251	41002	41.002				0.08	-1404.18	1.40418	3.82	195.321		2.13	-42125.4	42.1254		3.42	23590.2	23.5902	7.5	203.466		4.49	16850.2	16.8502	8.18	286.593		1.4	-16148.1	16.1481				2.85	-104330	104.33				1.22	25836.9	25.8369
2.431	73438.6	73.4386	3.433	131.291		1.8221	41002	41.002				0.08	-1404.18	1.40418	3.83	194.479		2.13	-42406.2	42.4062		3.42	23590.2	23.5902	7.5	203.325		4.49	16990.6	16.9906	8.19	285.47		1.4	-16288.5	16.2885				2.86	-103348	103.348				1.22	25836.9	25.8369
2.436	73859.8	73.8598	3.434	131.15		1.8266	41142.4	41.1424				0.08	-1404.18	1.40418				2.13	-42125.4	42.1254		3.42	23590.2	23.5902	7.5	204.308		4.49	16850.2	16.8502	8.19	287.155		1.4	-17692.7	17.6927				2.86	-102786	102.786				1.22	25696.5	25.6965
2.442	73859.8	73.8598	3.434	131.15		1.8282	41002	41.002				0.08	-1404.18	1.40418				2.13	-42265.8	42.2658		3.42	23449.8	23.4498	7.5	203.606		4.49	16850.2	16.8502	8.2	287.295		1.41	-17833.1	17.8331				2.86	-102786	102.786				1.22	25696.5	25.6965
2.444	74140.6	74.1406	3.434	131.01		1.8266	41002	41.002				0.08	-1404.18	1.40418				2.13	-42125.4	42.1254		3.42	23449.8	23.4498	7.5	203.746		4.49	16850.2	16.8502	8.2	289.542		1.41	-17411.8	17.4118				2.86	-102224	102.224				1.22	25836.9	25.8369
2.447	74140.6	74.1406	3.433	131.15		1.8297	41282.9	41.2829				0.08	-1404.18	1.40418				2.13	-41984.9	41.9849		3.42	23449.8	23.4498	7.5	203.325		4.49	16709.7	16.7097	8.21	287.997		1.42	-17552.2	17.5522				2.86	-102084	102.084				1.22	25696.5	25.6965
2.453	74000.2	74.0002	3.436	131.01		1.8312	41282.9	41.2829				0.08	-1965.85	1.96585				2.13	-42125.4	42.1254		3.42	23871	23.871	7.51	202.483		4.49	16709.7	16.7097	8.21	290.244		1.42	-17271.4	17.2714				2.87	-101663	101.663				1.22	25696.5	25.6965
2.456	74561.9	74.5619	3.434	131.01		1.8297	41142.4	41.1424				0.08	-1404.18	1.40418				2.13	-42125.4	42.1254		3.42	23730.6	23.7306	7.51	201.921		4.49	16569.3	16.5693	8.22	290.384		1.42	-17411.8	17.4118				2.87	-101803	101.803				1.22	25556	25.556
2.457	74561.9	74.5619	3.436	131.01		1.8312	41282.9	41.2829				0.08	-1965.85	1.96585				2.13	-42265.8	42.2658		3.42	23590.2	23.5902	7.51	202.061		4.49	16709.7	16.7097	8.22	289.261		1.41	-17411.8	17.4118				2.87	-101522	101.522				1.22	25556	25.556
2.459	74561.9	74.5619	3.436	131.15		1.8327	41563.7	41.5637				0.08	-1404.18	1.40418				2.13	-42265.8	42.2658		3.42	23590.2	23.5902	7.51	201.64		4.49	16990.6	16.9906	8.22	288.699		1.42	-17271.4	17.2714				2.87	-101522	101.522				1.22	25556	25.556
2.463	74842.7	74.8427	3.437	131.01		1.8327	41142.4	41.1424				0.08	-1404.18	1.40418				2.13	-42125.4	42.1254		3.42	23730.6	23.7306	7.51	201.078		4.49	16709.7	16.7097	8.23	291.227		1.42	-17411.8	17.4118				2.87	-101101	101.101				1.22	25696.5	25.6965
2.462	74842.7	74.8427	3.437	131.01		1.8342	41282.9	41.2829				0.08	-1825.43	1.82543				2.13	-42265.8	42.2658		3.42	23590.2	23.5902	7.51	200.236		4.49	16850.2	16.8502	8.24	293.473		1.42	-17131	17.131				2.87	-100960	100.96				1.22	25275.2	25.2752
2.463	74842.7	74.8427	3.436	131.01		1.8327	41282.9	41.2829				0.08	-1404.18	1.40418				2.13	-42125.4	42.1254		3.43	23590.2	23.5902	7.51	199.534		4.49	16709.7	16.7097	8.24	294.737		1.42	-17131	17.131				2.87	-101101	101.101				1.22	25556	25.556
2.468	74983.1	74.9831	3.439	131.15		1.8342	41423.3	41.4233				0.08	-1404.18	1.40418				2.13	-42406.2	42.4062		3.42	23590.2	23.5902	7.51	198.832		4.49	16428.9	16.4289	8.25	290.244		1.42	-17271.4	17.2714				2.87	-101101	101.101				1.22	25556	25.556
2.466	74983.1	74.9831	3.439	130.869		1.8358	41282.9	41.2829				0.08	-1404.18	1.40418				2.13	-42265.8	42.2658		3.43	24011.5	24.0115	7.51	198.13		4.49	16709.7	16.7097	8.25	293.754		1.42	-17271.4	17.2714				2.87	-100680	100.68				1.22	25556	25.556
2.468	74842.7	74.8427	3.437	131.01		1.8358	41423.3	41.4233				0.09	-1404.18	1.40418				2.13	-42406.2	42.4062		3.43	23730.6	23.7306	7.51	198.27		4.49	16569.3	16.5693	8.25	294.597		1.42	-16990.6	16.9906				2.87	-100539	100.539				1.22	25415.6	25.4156
2.471	74842.7	74.8427	3.437	130.729		1.8358	41282.9	41.2829				0.08	-1404.18	1.40418				2.13	-42125.4	42.1254		3.43	24011.5	24.0115	7.51	199.393		4.49	16569.3	16.5693	8.26	295.299		1.42	-17131	17.131				2.87	-100680	100.68				1.22	25134.8	25.1348
2.473	74842.7	74.8427	3.441	130.869		1.8373	41142.4	41.1424				0.08	-1404.18	1.40418				2.13	-42265.8	42.2658		3.43	23730.6	23.7306	7.51	200.657		4.49	16428.9	16.4289	8.26	295.018		1.42	-17131	17.131				2.87	-101101	101.101				1.22	25977.3	25.9773
2.473	74702.3	74.7023	3.437	130.729		1.8388	41142.4	41.1424				0.08	-1404.18	1.40418				2.13	-42125.4	42.1254		3.43	24151.9	24.1519	7.51	201.359		4.49	16569.3	16.5693	8.27	294.737		1.42	-17131	17.131				2.87	-100399	100.399				1.23	27943.2	27.9432
2.474	74421.5	74.4215	3.439	130.729		1.8403	41423.3	41.4233				0.08	-1404.18	1.40418				2.13	-42125.4	42.1254		3.43	24011.5	24.0115	7.51	202.202		4.49	16709.7	16.7097	8.27	297.826		1.42	-16990.6	16.9906				2.87	-102505	102.505				1.26	28364.4	28.3644
2.474	74421.5	74.4215	3.439	130.729		1.8358	41282.9	41.2829				0.09	-1404.18	1.40418				2.13	-42125.4	42.1254		3.43	24011.5	24.0115	7.51	202.623		4.49	16428.9	16.4289	8.28	296.703		1.42	-17271.4	17.2714				2.88	-105454	105.454				1.29	28224	28.224
2.476	74281.1	74.2811	3.439	130.869		1.8388	41563.7	41.5637				0.08	-1404.18	1.40418				2.13	-42265.8	42.2658		3.43	23871	23.871	7.51	202.763		4.49	16569.3	16.5693	8.29	297.405		1.42	-17131	17.131				2.88	-107279	107.279				1.3	27943.2	27.9432
2.476	74561.9	74.5619	3.439	130.729		1.8403	41423.3	41.4233				0.08	-1825.43	1.82543				2.14	-42125.4	42.1254		3.43	24151.9	24.1519	7.51	203.466		4.49	16569.3	16.5693	8.3	297.826		1.42	-17271.4	17.2714				2.9	-108262	108.262				1.3	27943.2	27.9432
2.477	74281.1	74.2811	3.439	130.729		1.8388	41563.7	41.5637				0.08	-1404.18	1.40418				2.13	-42125.4	42.1254		3.43	23871	23.871	7.51	202.763		4.49	16709.7	16.7097	8.3	296.984		1.42	-17973.5	17.9735				2.91	-109386	109.386				1.3	27802.7	27.8027
2.477	74421.5	74.4215	3.439	130.729		1.8403	41704.1	41.7041				0.08	-1404.18	1.40418				2.13	-42125.4	42.1254		3.43	24011.5	24.0115	7.51	203.325		4.49	16569.3	16.5693	8.3	296.422		1.42	-17552.2	17.5522				2.93	-108683	108.683				1.3	27943.2	27.9432
2.477	74281.1	74.2811	3.441	130.869		1.8388	41423.3	41.4233				0.08	-1404.18	1.40418				2.13	-42125.4	42.1254		3.43	24011.5	24.0115	7.52	202.904		4.49	16569.3	16.5693	8.31	298.95		1.42	-17973.5	17.9735				2.93	-107981	107.981				1.3	27662.3	27.6623
2.479	74421.5	74.4215	3.439	130.448		1.8434	41704.1	41.7041				0.08	-1825.43	1.82543				2.13	-42406.2	42.4062		3.43	23871	23.871	7.52	202.342		4.49	16709.7	16.7097	8.31	300.916		1.45	-18956.4	18.9564				2.94	-107279	107.279				1.31	27521.9	27.5219
2.479	74140.6	74.1406	3.441	130.589		1.8403	41704.1	41.7041				0.08	-1404.18	1.40418				2.13	-42125.4	42.1254		3.44	24151.9	24.1519	7.52	201.921		4.49	16569.3	16.5693	8.32	298.388		1.47	-18394.7	18.3947				2.94	-107139	107.139				1.31	27381.5	27.3815
2.48	74140.6	74.1406	3.442	130.729		1.8403	41844.5	41.8445				0.08	-1404.18	1.40418				2.13	-42125.4	42.1254		3.44	23730.6	23.7306	7.52	202.061		4.49	16569.3	16.5693	8.33	297.967		1.47	-18394.7	18.3947				2.94	-106718	106.718				1.31	27241.1	27.2411
2.479	73859.8	73.8598	3.439	130.448		1.8434	41844.5	41.8445				0.08	-1404.18	1.40418				2.13	-41984.9	41.9849		3.44	23871	23.871	7.52	203.044		4.49	16428.9	16.4289	8.33	297.405		1.47	-17973.5	17.9735				2.94	-106577	106.577				1.31	27241.1	27.2411
2.479	74000.2	74.0002	3.441	130.448		1.8434	41844.5	41.8445				0.08	-1404.18	1.40418				2.13	-41984.9	41.9849		3.44	24151.9	24.1519	7.52	202.623		4.49	16569.3	16.5693	8.33	296.984		1.47	-18113.9	18.1139				2.94	-106296	106.296				1.31	27241.1	27.2411
2.479	73859.8	73.8598	3.442	130.729		1.8449	41984.9	41.9849				0.08	-1404.18	1.40418				2.13	-41984.9	41.9849		3.44	23871	23.871	7.52	203.887		4.49	16428.9	16.4289	8.33	295.439		1.48	-18113.9	18.1139				2.94	-106156	106.156				1.31	27241.1	27.2411
2.476	73719.4	73.7194	3.441	130.589		1.8464	42125.4	42.1254				0.08	-1404.18	1.40418				2.13	-41704.1	41.7041		3.44	23871	23.871	7.52	204.168		4.49	16569.3	16.5693	8.33	295.158		1.48	-18113.9	18.1139				2.94	-106156	106.156				1.31	27521.9	27.5219
2.479	73719.4	73.7194	3.439	131.01		1.8449	42125.4	42.1254				0.08	-1404.18	1.40418				2.13	-41844.5	41.8445		3.44	24011.5	24.0115	7.52	205.01		4.49	16428.9	16.4289	8.34	295.018		1.48	-17973.5	17.9735				2.94	-105735	105.735				1.31	27100.7	27.1007
2.477	73859.8	73.8598	3.437	130.589		1.8464	42125.4	42.1254				0.08	-1965.85	1.96585				2.13	-41704.1	41.7041		3.44	24011.5	24.0115	7.52	204.87		4.49	16569.3	16.5693	8.33	294.737		1.48	-17973.5	17.9735				2.95	-105594	105.594				1.31	27241.1	27.2411
2.477	73859.8	73.8598	3.441	130.589		1.8494	42125.4	42.1254				0.08	-1825.43	1.82543				2.13	-41844.5	41.8445		3.44	23871	23.871	7.52	205.572		4.49	16428.9	16.4289	8.34	294.456		1.48	-17973.5	17.9735				2.94	-105594	105.594				1.31	27381.5	27.3815
2.477	73719.4	73.7194	3.441	130.448		1.8479	42406.2	42.4062				0.08	-1404.18	1.40418				2.13	-41704.1	41.7041		3.44	24011.5	24.0115	7.53	205.01		4.49	16288.5	16.2885	8.34	292.35		1.48	-18113.9	18.1139				2.95	-105454	105.454				1.31	27241.1	27.2411
2.48	73719.4	73.7194	3.441	130.589		1.851	42265.8	42.2658				0.08	-1965.85	1.96585				2.13	-41844.5	41.8445		3.44	24011.5	24.0115	7.53	204.308		4.49	16569.3	16.5693	8.34	292.21		1.48	-18254.3	18.2543				2.94	-105454	105.454				1.31	27241.1	27.2411
2.477	73579	73.579	3.442	130.448		1.8494	42265.8	42.2658				0.08	-1404.18	1.40418				2.13	-41704.1	41.7041		3.44	24151.9	24.1519	7.53	205.01		4.49	16288.5	16.2885	8.34	292.21		1.48	-17833.1	17.8331				2.95	-105313	105.313				1.31	27381.5	27.3815
2.479	73719.4	73.7194	3.441	130.448		1.8494	42265.8	42.2658				0.08	-1404.18	1.40418				2.13	-41704.1	41.7041		3.44	24151.9	24.1519	7.53	206.976		4.49	16428.9	16.4289	8.34	292.069		1.48	-17973.5	17.9735				2.95	-105033	105.033				1.31	26960.2	26.9602
2.482	73859.8	73.8598	3.444	130.448		1.8525	42406.2	42.4062				0.08	-1404.18	1.40418				2.13	-41844.5	41.8445		3.45	24151.9	24.1519	7.53	208.661		4.49	16569.3	16.5693	8.34	291.788		1.48	-17833.1	17.8331				2.95	-106156	106.156				1.31	26539	26.539
2.48	73579	73.579	3.441	130.448		1.854	42406.2	42.4062				0.08	-1404.18	1.40418				2.13	-41844.5	41.8445		3.44	24011.5	24.0115	7.53	209.223		4.49	16428.9	16.4289	8.34	291.788		1.48	-17411.8	17.4118				2.95	-109386	109.386				1.31	27521.9	27.5219
2.48	73438.6	73.4386	3.444	130.589		1.8525	42546.6	42.5466				0.08	-1404.18	1.40418				2.13	-41563.7	41.5637		3.45	24432.7	24.4327	7.53	208.38		4.49	16288.5	16.2885	8.34	291.929		1.48	-17833.1	17.8331				2.96	-111632	111.632				1.32	29206.9	29.2069
2.482	73719.4	73.7194	3.442	130.729		1.8525	42546.6	42.5466				0.08	-1404.18	1.40418				2.13	-41984.9	41.9849		3.45	24011.5	24.0115	7.54	207.538		4.49	16428.9	16.4289	8.34	291.508		1.48	-17692.7	17.6927				2.97	-112756	112.756				1.35	30330.3	30.3303
2.48	73719.4	73.7194	3.442	130.448		1.854	42406.2	42.4062				0.08	-1404.18	1.40418				2.13	-41844.5	41.8445		3.45	24292.3	24.2923	7.54	206.695		4.49	16428.9	16.4289	8.34	291.227		1.48	-17833.1	17.8331				2.99	-113738	113.738				1.37	30049.4	30.0494
2.483	73719.4	73.7194	3.442	130.308		1.8586	42687	42.687				0.08	-1404.18	1.40418				2.13	-41704.1	41.7041		3.45	24292.3	24.2923	7.54	206.133		4.49	16288.5	16.2885	8.34	291.367		1.48	-17552.2	17.5522				3	-114581	114.581				1.38	29628.2	29.6282
2.482	73719.4	73.7194	3.441	130.448		1.8555	42546.6	42.5466				0.08	-1404.18	1.40418				2.13	-41844.5	41.8445		3.45	24432.7	24.4327	7.54	205.712		4.49	16288.5	16.2885	8.34	289.542		1.48	-17833.1	17.8331				3.02	-113598	113.598				1.38	29347.3	29.3473
2.485	74281.1	74.2811	3.444	130.448		1.857	42546.6	42.5466				0.08	-1404.18	1.40418				2.13	-41563.7	41.5637		3.45	24432.7	24.4327	7.54	206.414		4.49	16288.5	16.2885	8.34	289.261		1.48	-17833.1	17.8331				3.02	-112756	112.756				1.38	29206.9	29.2069
2.483	74421.5	74.4215	3.444	126.095		1.8601	42546.6	42.5466				0.08	-1825.43	1.82543				2.13	-41844.5	41.8445		3.45	24151.9	24.1519	7.54	205.993		4.49	16428.9	16.4289	8.34	289.261		1.48	-17833.1	17.8331				3.03	-112615	112.615				1.38	29347.3	29.3473
2.486	74702.3	74.7023	3.444	126.236		1.8601	42546.6	42.5466				0.08	-1404.18	1.40418				2.13	-41984.9	41.9849		3.45	24432.7	24.4327	7.54	205.572		4.49	16288.5	16.2885	8.35	289.12		1.48	-19798.9	19.7989				3.03	-112194	112.194				1.38	29487.8	29.4878
2.483	74842.7	74.8427	3.441	126.236		1.8601	42406.2	42.4062				0.08	-1404.18	1.40418				2.13	-41984.9	41.9849		3.45	24432.7	24.4327	7.54	205.151		4.49	16569.3	16.5693	8.34	289.12		1.48	-17411.8	17.4118				3.03	-112053	112.053				1.38	29206.9	29.2069
2.483	75123.6	75.1236	3.445	126.095		1.8601	42687	42.687				0.08	-1965.85	1.96585				2.13	-41844.5	41.8445		3.45	24573.1	24.5731	7.54	204.448		4.49	16148.1	16.1481	8.34	288.98		1.49	-18535.2	18.5352				3.03	-111773	111.773				1.38	29066.5	29.0665
2.485	75123.6	75.1236	3.445	126.236		1.8631	42687	42.687				0.08	-1825.43	1.82543				2.13	-41984.9	41.9849		3.46	24713.5	24.7135	7.54	203.887		4.49	16428.9	16.4289	8.34	288.98		1.5	-18956.4	18.9564				3.03	-111492	111.492				1.38	28926.1	28.9261
2.486	75123.6	75.1236	3.439	126.236		1.8616	42406.2	42.4062				0.08	-1685.01	1.68501				2.13	-41984.9	41.9849		3.46	24292.3	24.2923	7.54	203.325		4.48	16148.1	16.1481	8.35	289.12		1.5	-18675.6	18.6756				3.03	-111351	111.351				1.38	29066.5	29.0665
2.486	75825.7	75.8257	3.444	126.236		1.8616	42125.4	42.1254				0.08	-1404.18	1.40418				2.13	-42406.2	42.4062		3.46	24573.1	24.5731	7.55	202.763		4.49	16288.5	16.2885	8.34	288.98		1.51	-18675.6	18.6756				3.03	-111071	111.071				1.38	29066.5	29.0665
2.488	75825.7	75.8257	3.445	126.095		1.8631	42406.2	42.4062				0.08	-1404.18	1.40418				2.13	-42406.2	42.4062		3.46	24854	24.854	7.55	202.342		4.49	16148.1	16.1481	8.34	288.84		1.51	-18535.2	18.5352				3.03	-110930	110.93				1.38	28926.1	28.9261
2.488	75966.1	75.9661	3.444	126.657		1.8616	42265.8	42.2658				0.08	-1404.18	1.40418				2.13	-42546.6	42.5466		3.46	24713.5	24.7135	7.55	201.921		4.49	16288.5	16.2885	8.34	291.648		1.51	-18535.2	18.5352				3.03	-110930	110.93				1.39	28926.1	28.9261
2.489	76246.9	76.2469	3.445	125.814		1.8631	42265.8	42.2658				0.08	-1404.18	1.40418				2.13	-42546.6	42.5466		3.46	24713.5	24.7135	7.54	201.359		4.49	16148.1	16.1481	8.34	296.703		1.51	-18535.2	18.5352				3.03	-110930	110.93				1.38	28926.1	28.9261
2.491	76246.9	76.2469	3.444	126.236		1.8631	42265.8	42.2658				0.08	-1825.43	1.82543				2.13	-42546.6	42.5466		3.46	24854	24.854	7.55	200.938		4.49	16428.9	16.4289	8.34	294.316		1.51	-18394.7	18.3947				3.04	-110509	110.509				1.39	28785.7	28.7857
2.492	76808.6	76.8086	3.444	126.236		1.8646	42125.4	42.1254				0.08	-1404.18	1.40418				2.13	-41984.9	41.9849		3.46	24854	24.854	7.55	201.64		4.49	16007.6	16.0076	8.34	296.984		1.51	-18394.7	18.3947				3.03	-110368	110.368				1.39	28785.7	28.7857
2.495	76668.2	76.6682	3.445	126.236		1.8616	42125.4	42.1254				0.08	-1404.18	1.40418				2.13	-42125.4	42.1254		3.46	24713.5	24.7135	7.55	201.5		4.49	16148.1	16.1481	8.35	300.916		1.51	-18394.7	18.3947				3.04	-110368	110.368				1.39	28645.2	28.6453
2.495	76808.6	76.8086	3.444	126.376		1.8646	42125.4	42.1254				0.08	-1404.18	1.40418				2.13	-41984.9	41.9849		3.46	24994.4	24.9944	7.55	201.078		4.48	16007.6	16.0076	8.35	297.265		1.51	-18394.7	18.3947				3.04	-111773	111.773				1.39	28785.7	28.7857
2.498	77229.8	77.2298	3.444	126.236		1.8616	42125.4	42.1254				0.08	-1404.18	1.40418				2.13	-42125.4	42.1254		3.46	24713.5	24.7135	7.55	202.483		4.49	16148.1	16.1481	8.35	297.405		1.51	-18394.7	18.3947				3.04	-115002	115.002				1.38	28785.7	28.7857
2.495	77370.3	77.3703	3.444	126.376		1.8646	42125.4	42.1254				0.08	-1404.18	1.40418				2.13	-42125.4	42.1254		3.47	24573.1	24.5731	7.55	205.572		4.49	16148.1	16.1481	8.35	301.758		1.51	-18254.3	18.2543				3.04	-117109	117.109				1.39	28645.2	28.6453
2.5	77510.7	77.5107	3.444	126.236		1.8677	42125.4	42.1254				0.08	-1404.18	1.40418				2.14	-41984.9	41.9849		3.47	24573.1	24.5731	7.55	206.133		4.49	16148.1	16.1481	8.36	305.409		1.51	-18394.7	18.3947				3.06	-118232	118.232				1.39	28504.8	28.5048
2.501	77791.5	77.7915	3.445	126.236		1.8646	41984.9	41.9849				0.08	-1404.18	1.40418				2.13	-41984.9	41.9849		3.47	24292.3	24.2923	7.55	207.257		4.49	16148.1	16.1481	8.36	304.566		1.51	-18113.9	18.1139				3.08	-119636	119.636				1.39	30189.8	30.1898
2.504	78072.3	78.0723	3.444	126.236		1.8662	42125.4	42.1254				0.08	-1404.18	1.40418				2.13	-42125.4	42.1254		3.46	24151.9	24.1519	7.55	206.976		4.49	16148.1	16.1481	8.37	306.813		1.51	-18394.7	18.3947				3.1	-119917	119.917				1.39	28645.2	28.6453
2.506	78212.8	78.2128	3.442	126.236		1.8646	42125.4	42.1254				0.08	-1404.18	1.40418				2.13	-41984.9	41.9849		3.47	24432.7	24.4327	7.55	207.959		4.49	16007.6	16.0076	8.38	309.2		1.51	-18394.7	18.3947				3.11	-119355	119.355				1.39	29487.8	29.4878
2.509	78353.2	78.3532	3.445	126.236		1.8662	41984.9	41.9849				0.08	-1825.43	1.82543				2.13	-42125.4	42.1254		3.47	24151.9	24.1519	7.55	209.784		4.49	16288.5	16.2885	8.39	296.984		1.51	-18254.3	18.2543				3.11	-118232	118.232				1.4	31874.9	31.8749
2.512	78774.4	78.7744	3.442	126.236		1.8646	42125.4	42.1254				0.08	-1404.18	1.40418				2.13	-41984.9	41.9849		3.47	24011.5	24.0115	7.55	210.908		4.49	16148.1	16.1481	8.39	296.563		1.51	-18254.3	18.2543				3.11	-118091	118.091				1.43	31594	31.594
2.515	78774.4	78.7744	3.444	126.236		1.8646	42125.4	42.1254				0.08	-1404.18	1.40418				2.13	-41984.9	41.9849		3.47	24151.9	24.1519	7.56	211.329		4.48	16148.1	16.1481	8.4	302.039		1.51	-18535.2	18.5352				3.12	-117811	117.811				1.44	31032.3	31.0323
2.517	78774.4	78.7744	3.442	126.095		1.8662	42406.2	42.4062				0.08	-1404.18	1.40418				2.13	-42125.4	42.1254		3.47	24011.5	24.0115	7.56	212.171		4.49	16007.6	16.0076	8.4	306.813		1.51	-18675.6	18.6756				3.12	-117530	117.53				1.44	30891.9	30.8919
2.518	78914.9	78.9149	3.444	126.095		1.8646	42687	42.687				0.08	-1404.18	1.40418				2.13	-42125.4	42.1254		3.47	24011.5	24.0115	7.56	211.329		4.49	16007.6	16.0076	8.4	305.971		1.53	-19798.9	19.7989				3.12	-117249	117.249				1.44	30611.1	30.6111
2.521	78493.6	78.4936	3.444	126.095		1.8677	42687	42.687				0.08	-1404.18	1.40418				2.13	-41984.9	41.9849		3.47	23871	23.871	7.56	211.75		4.48	16007.6	16.0076	8.41	309.341		1.54	-19237.2	19.2372				3.12	-116968	116.968				1.45	30751.5	30.7515
2.521	78072.3	78.0723	3.439	126.236		1.8692	42967.9	42.9679				0.08	-1404.18	1.40418				2.13	-42265.8	42.2658		3.47	24011.5	24.0115	7.56	212.874		4.49	15867.2	15.8672	8.42	312.149		1.54	-19096.8	19.0968				3.12	-116968	116.968				1.45	30611.1	30.6111
2.523	77370.3	77.3703	3.445	126.095		1.8692	42967.9	42.9679				0.08	-1404.18	1.40418				2.13	-42406.2	42.4062		3.47	23730.6	23.7306	7.57	214.278		4.48	16148.1	16.1481	8.43	311.026		1.55	-19096.8	19.0968				3.12	-116968	116.968				1.45	30751.5	30.7515
2.523	76949	76.949	3.445	126.095		1.8692	42967.9	42.9679				0.08	-1404.18	1.40418				2.13	-42125.4	42.1254		3.47	23871	23.871	7.57	214.559		4.48	16148.1	16.1481	8.43	311.868		1.55	-18956.4	18.9564				3.12	-116547	116.547				1.45	30470.7	30.4707
2.521	76527.7	76.5277	3.442	126.376		1.8707	43248.7	43.2487				0.08	-1404.18	1.40418				2.13	-42125.4	42.1254		3.47	23730.6	23.7306	7.58	215.963		4.49	15867.2	15.8672	8.44	314.957		1.55	-19096.8	19.0968				3.12	-116547	116.547				1.45	30470.7	30.4707
2.524	75825.7	75.8257	3.445	126.236		1.8707	43248.7	43.2487				0.08	-1404.18	1.40418				2.13	-42265.8	42.2658		3.47	23730.6	23.7306	7.58	214.839		4.49	16007.6	16.0076	8.45	312.009		1.55	-18956.4	18.9564				3.12	-116126	116.126				1.45	30470.7	30.4707
2.523	75264	75.264	3.442	126.236		1.8707	43248.7	43.2487				0.08	-1404.18	1.40418				2.13	-41984.9	41.9849		3.47	23730.6	23.7306	7.59	214.559		4.49	16007.6	16.0076	8.46	311.447		1.55	-18956.4	18.9564				3.12	-116126	116.126				1.45	30330.3	30.3303
2.523	74702.3	74.7023	3.442	126.376		1.8707	43248.7	43.2487				0.08	-1404.18	1.40418				2.13	-41984.9	41.9849		3.47	23730.6	23.7306	7.59	214.559		4.49	16148.1	16.1481	8.46	315.379		1.55	-18956.4	18.9564				3.12	-115845	115.845				1.45	30330.3	30.3303
2.524	74281.1	74.2811	3.445	125.955		1.8738	43108.3	43.1083				0.08	-1404.18	1.40418				2.13	-42125.4	42.1254		3.47	23449.8	23.4498	7.6	216.524		4.49	16007.6	16.0076	8.47	315.519		1.55	-18675.6	18.6756				3.12	-115985	115.985				1.45	30189.8	30.1898
2.524	73719.4	73.7194	3.444	126.236		1.8738	42967.9	42.9679				0.08	-1404.18	1.40418				2.13	-42125.4	42.1254		3.47	23590.2	23.5902	7.6	218.209		4.48	16148.1	16.1481	8.48	314.115		1.55	-18816	18.816				3.12	-115845	115.845				1.45	30470.7	30.4707
2.521	73157.7	73.1577	3.442	126.236		1.8738	42967.9	42.9679				0.08	-1404.18	1.40418				2.13	-41984.9	41.9849		3.47	23590.2	23.5902	7.61	217.367		4.49	15867.2	15.8672	8.48	312.711		1.55	-18816	18.816				3.12	-115985	115.985				1.45	30330.3	30.3303
2.527	73017.3	73.0173	3.445	126.236		1.8753	42967.9	42.9679				0.08	-1404.18	1.40418				2.13	-42125.4	42.1254		3.47	23590.2	23.5902	7.61	216.946		4.48	15867.2	15.8672	8.48	316.783		1.55	-18956.4	18.9564				3.12	-115564	115.564				1.45	30189.8	30.1898
2.524	72736.5	72.7365	3.445	126.095		1.8753	43108.3	43.1083				0.08	-1825.43	1.82543				2.14	-41984.9	41.9849		3.47	23730.6	23.7306	7.62	216.244		4.49	16148.1	16.1481	8.49	314.817		1.55	-18956.4	18.9564				3.12	-115985	115.985				1.45	30049.4	30.0494
2.523	72174.8	72.1748	3.442	126.236		1.8768	42967.9	42.9679				0.08	-1404.18	1.40418				2.13	-42125.4	42.1254		3.47	23871	23.871	7.62	217.648		4.49	16007.6	16.0076	8.49	313.834		1.55	-18675.6	18.6756				3.12	-115704	115.704				1.45	30189.8	30.1898
2.526	72034.4	72.0344	3.445	126.236		1.8783	42687	42.687				0.08	-1404.18	1.40418				2.13	-42125.4	42.1254		3.47	24011.5	24.0115	7.62	217.507		4.49	16148.1	16.1481	8.5	315.519		1.55	-18535.2	18.5352				3.13	-118513	118.513				1.45	30049.4	30.0494
2.526	71613.1	71.6131	3.445	126.376		1.8768	42827.5	42.8275				0.08	-1404.18	1.40418				2.13	-42125.4	42.1254		3.47	24151.9	24.1519	7.63	218.069		4.49	16148.1	16.1481	8.5	318.608		1.55	-18816	18.816				3.13	-121602	121.602				1.45	30049.4	30.0494
2.524	71472.7	71.4727	3.442	126.095		1.8753	42687	42.687				0.08	-1404.18	1.40418				2.13	-42406.2	42.4062		3.47	24573.1	24.5731	7.63	219.052		4.49	16148.1	16.1481	8.51	315.379		1.56	-18675.6	18.6756				3.14	-123427	123.427				1.45	30049.4	30.0494
2.524	71051.4	71.0514	3.445	126.236		1.8783	42687	42.687				0.08	-1404.18	1.40418				2.13	-41984.9	41.9849		3.48	24713.5	24.7135	7.64	218.209		4.48	15867.2	15.8672	8.51	317.204		1.55	-18816	18.816				3.16	-124972	124.972				1.45	30049.4	30.0494
2.524	70770.6	70.7706	3.442	126.095		1.8768	42687	42.687				0.08	-1404.18	1.40418				2.13	-42265.8	42.2658		3.47	24854	24.854	7.64	217.367		4.49	16148.1	16.1481	8.52	317.485		1.56	-18816	18.816				3.17	-124972	124.972				1.45	30049.4	30.0494
2.526	70489.8	70.4898	3.445	128.061		1.8783	42827.5	42.8275				0.08	-1404.18	1.40418				2.13	-42546.6	42.5466		3.47	24994.4	24.9944	7.64	216.946		4.49	16288.5	16.2885	8.52	320.153		1.55	-18535.2	18.5352				3.18	-123849	123.849				1.45	30049.4	30.0494
2.524	70349.4	70.3494	3.445	129.325		1.8783	42546.6	42.5466				0.08	-1825.43	1.82543				2.13	-42265.8	42.2658		3.48	25134.8	25.1348	7.65	215.822		4.49	16007.6	16.0076	8.53	319.029		1.55	-18816	18.816				3.19	-123427	123.427				1.45	30049.4	30.0494
2.524	69928.1	69.9281	3.444	131.712		1.8783	42687	42.687				0.08	-1825.43	1.82543				2.13	-42265.8	42.2658		3.47	25134.8	25.1348	7.65	215.261		4.49	15867.2	15.8672	8.53	313.132		1.56	-19377.7	19.3777				3.19	-123006	123.006				1.45	30189.8	30.1898
2.524	69928.1	69.9281	3.447	131.852		1.8783	42406.2	42.4062				0.08	-2667.94	2.66794				2.13	-42125.4	42.1254		3.48	25275.2	25.2752	7.65	214.98		4.48	16007.6	16.0076	8.54	317.625		1.56	-19377.7	19.3777				3.19	-122585	122.585				1.45	30049.4	30.0494
2.523	69506.9	69.5069	3.445	131.291		1.8768	42687	42.687				0.08	-2948.78	2.94878				2.13	-42125.4	42.1254		3.48	25134.8	25.1348	7.65	214.137		4.49	15867.2	15.8672	8.54	318.608		1.56	-19518.1	19.5181				3.2	-122304	122.304				1.45	30049.4	30.0494
2.521	69506.9	69.5069	3.448	132.554		1.8768	42687	42.687				0.08	-3931.7	3.9317				2.13	-42125.4	42.1254		3.48	25134.8	25.1348	7.65	213.997		4.48	15867.2	15.8672	8.55	319.732		1.56	-19518.1	19.5181				3.2	-122164	122.164				1.45	30049.4	30.0494
2.524	69226	69.226	3.448	131.993		1.8814	42546.6	42.5466				0.09	-3791.28	3.79128				2.13	-42406.2	42.4062		3.48	25275.2	25.2752	7.65	213.295		4.49	15867.2	15.8672	8.55	323.102		1.56	-19377.7	19.3777				3.2	-121883	121.883				1.45	30049.4	30.0494
2.521	68945.2	68.9452	3.447	132.133		1.8783	42406.2	42.4062				0.09	-3510.45	3.51045				2.13	-42265.8	42.2658		3.49	25415.6	25.4156	7.65	212.593		4.49	15867.2	15.8672	8.56	324.646		1.57	-19237.2	19.2372				3.2	-122023	122.023				1.45	30049.4	30.0494
2.523	68945.2	68.9452	3.447	133.818		1.8768	42687	42.687				0.09	-3510.45	3.51045				2.13	-42406.2	42.4062		3.49	25275.2	25.2752	7.65	212.171		4.49	15867.2	15.8672	8.57	323.102		1.57	-19377.7	19.3777				3.2	-121602	121.602				1.45	29768.6	29.7686
2.524	68945.2	68.9452	3.447	133.818		1.8783	42546.6	42.5466				0.09	-3229.61	3.22961				2.13	-42125.4	42.1254		3.49	25275.2	25.2752	7.65	211.75		4.49	15867.2	15.8672	8.58	321.838		1.56	-19237.2	19.2372				3.2	-121602	121.602				1.45	29909	29.909
2.524	68804.8	68.8048	3.445	132.976		1.8798	42406.2	42.4062				0.09	-2808.36	2.80836				2.13	-42265.8	42.2658		3.49	25556	25.556	7.65	211.189		4.49	15867.2	15.8672	8.58	322.54		1.57	-19237.2	19.2372				3.2	-121321	121.321				1.45	29909	29.909
2.521	68664.3	68.6643	3.451	134.099		1.8798	42265.8	42.2658				0.09	-2527.52	2.52752				2.13	-42265.8	42.2658		3.49	25275.2	25.2752	7.65	210.627		4.48	15726.8	15.7268	8.58	322.68		1.57	-19377.7	19.3777				3.2	-118934	118.934				1.45	29628.2	29.6282
2.523	68523.9	68.5239	3.453	134.661		1.8783	42546.6	42.5466				0.09	-2527.52	2.52752				2.13	-42406.2	42.4062		3.49	25696.5	25.6965	7.65	210.206		4.48	15867.2	15.8672	8.59	322.821		1.57	-19237.2	19.2372				3.2	-121181	121.181				1.45	30049.4	30.0494
2.524	68664.3	68.6643	3.453	133.678		1.8783	42406.2	42.4062				0.09	-2527.52	2.52752				2.13	-42265.8	42.2658		3.5	25556	25.556	7.65	210.065		4.48	16007.6	16.0076	8.59	324.084		1.57	-19096.8	19.0968				3.2	-123287	123.287				1.45	29628.2	29.6282
2.523	68383.5	68.3835	3.453	134.099		1.8783	42406.2	42.4062				0.09	-2387.1	2.3871				2.13	-42125.4	42.1254		3.5	25556	25.556	7.65	209.223		4.49	15586.4	15.5864	8.59	324.506		1.57	-19237.2	19.2372				3.21	-126517	126.517				1.45	31453.6	31.4536
2.524	68383.5	68.3835	3.456	135.503		1.8814	42265.8	42.2658				0.09	-2246.69	2.24669				2.13	-42125.4	42.1254		3.5	25696.5	25.6965	7.66	208.942		4.48	15726.8	15.7268	8.6	323.382		1.57	-19096.8	19.0968				3.22	-128342	128.342				1.45	29487.8	29.4878
2.524	68383.5	68.3835	3.457	134.52		1.8814	42265.8	42.2658				0.09	-2106.27	2.10627				2.13	-42125.4	42.1254		3.5	25556	25.556	7.65	208.38		4.49	15867.2	15.8672	8.6	323.944		1.57	-18956.4	18.9564				3.24	-129887	129.887				1.45	30611.1	30.6111
2.524	68243.1	68.2431	3.456	134.52		1.8798	42406.2	42.4062				0.09	-2387.1	2.3871				2.13	-41984.9	41.9849		3.5	25836.9	25.8369	7.65	207.818		4.49	15867.2	15.8672	8.6	326.05		1.57	-19096.8	19.0968				3.26	-130869	130.869				1.46	32857.8	32.8578
2.524	68102.7	68.1027	3.456	135.784		1.8768	42406.2	42.4062				0.09	-2106.27	2.10627				2.13	-41844.5	41.8445		3.51	25696.5	25.6965	7.66	207.397		4.48	15726.8	15.7268	8.6	322.961		1.57	-19096.8	19.0968				3.28	-132133	132.133				1.48	32577	32.577
2.524	68102.7	68.1027	3.46	136.065		1.8798	42406.2	42.4062				0.09	-2387.1	2.3871				2.13	-41844.5	41.8445		3.5	25696.5	25.6965	7.65	206.976		4.49	15867.2	15.8672	8.61	325.067		1.57	-20360.6	20.3606				3.29	-131712	131.712				1.48	32015.3	32.0153
2.526	68243.1	68.2431	3.462	135.082		1.8798	42125.4	42.1254				0.09	-2667.94	2.66794				2.13	-41844.5	41.8445		3.51	25836.9	25.8369	7.65	206.555		4.48	15726.8	15.7268	8.61	326.331		1.57	-19096.8	19.0968				3.3	-130589	130.589				1.48	32015.3	32.0153
2.523	68243.1	68.2431	3.462	135.222		1.8783	42125.4	42.1254				0.09	-3370.03	3.37003				2.13	-41844.5	41.8445		3.51	25836.9	25.8369	7.65	206.133		4.49	15867.2	15.8672	8.61	326.05		1.58	-20641.4	20.6414				3.3	-129887	129.887				1.49	32155.7	32.1557
2.524	68383.5	68.3835	3.463	135.784		1.8783	42406.2	42.4062				0.09	-3510.45	3.51045				2.13	-41844.5	41.8445		3.51	25836.9	25.8369	7.65	205.853		4.49	15726.8	15.7268	8.61	322.68		1.62	-20360.6	20.3606				3.31	-129746	129.746				1.49	31734.4	31.7344
2.523	68243.1	68.2431	3.466	135.363		1.8814	42125.4	42.1254				0.09	-3510.45	3.51045				2.14	-41844.5	41.8445		3.52	26117.7	26.1177	7.66	205.291		4.48	15446	15.446	8.62	325.067		1.62	-20079.8	20.0798				3.31	-129325	129.325				1.49	31734.4	31.7344
2.523	68243.1	68.2431	3.468	135.784		1.8814	42265.8	42.2658				0.09	-3370.03	3.37003				2.13	-41984.9	41.9849		3.52	25977.3	25.9773	7.65	204.729		4.48	15446	15.446	8.62	325.91		1.62	-20079.8	20.0798				3.31	-129184	129.184				1.49	31734.4	31.7344
2.524	68102.7	68.1027	3.468	135.503		1.8814	42406.2	42.4062				0.09	-3370.03	3.37003				2.13	-41844.5	41.8445		3.52	25696.5	25.6965	7.66	204.308		4.48	15586.4	15.5864	8.62	325.769		1.62	-19939.3	19.9393				3.31	-128904	128.904				1.49	31594	31.594
2.524	68102.7	68.1027	3.466	135.644		1.8798	42125.4	42.1254				0.09	-2948.78	2.94878				2.13	-41844.5	41.8445		3.53	25696.5	25.6965	7.65	203.887		4.49	15726.8	15.7268	8.62	325.629		1.63	-20079.8	20.0798				3.31	-128763	128.763				1.49	31874.9	31.8749
2.523	68102.7	68.1027				1.8798	41984.9	41.9849				0.09	-2948.78	2.94878				2.13	-41563.7	41.5637		3.53	25836.9	25.8369	7.66	203.466		4.48	15726.8	15.7268	8.63	328.157		1.63	-19798.9	19.7989				3.31	-128623	128.623				1.49	31734.4	31.7344
2.524	67821.8	67.8218				1.8814	41984.9	41.9849				0.09	-2527.52	2.52752				2.13	-41844.5	41.8445		3.53	25836.9	25.8369	7.65	203.044		4.49	15586.4	15.5864	8.63	327.454		1.63	-19658.5	19.6585				3.31	-128342	128.342				1.5	31453.6	31.4536
2.524	67681.4	67.6814				1.8798	41984.9	41.9849				0.09	-2667.94	2.66794				2.13	-41704.1	41.7041		3.53	26117.7	26.1177	7.65	202.763		4.48	15726.8	15.7268	8.63	323.804		1.63	-19658.5	19.6585				3.31	-128342	128.342				1.49	31734.4	31.7344
2.521	67681.4	67.6814				1.8814	42125.4	42.1254				0.09	-2527.52	2.52752				2.13	-41844.5	41.8445		3.53	26258.1	26.2581	7.65	202.342		4.49	15586.4	15.5864	8.63	323.523		1.63	-19798.9	19.7989				3.31	-127921	127.921				1.49	31594	31.594
2.524	67681.4	67.6814				1.8814	42125.4	42.1254				0.09	-2246.69	2.24669				2.13	-41844.5	41.8445		3.53	26117.7	26.1177	7.66	201.64		4.49	15586.4	15.5864	8.63	323.242		1.63	-19798.9	19.7989				3.31	-127780	127.78				1.49	31594	31.594
2.523	67681.4	67.6814				1.8829	42125.4	42.1254				0.09	-2387.1	2.3871				2.13	-41844.5	41.8445		3.53	25836.9	25.8369	7.65	201.5		4.49	15586.4	15.5864	8.63	322.821		1.63	-19658.5	19.6585				3.32	-127780	127.78				1.49	31453.6	31.4536
2.526	67681.4	67.6814				1.8814	41984.9	41.9849				0.09	-2106.27	2.10627				2.14	-41844.5	41.8445		3.54	25977.3	25.9773	7.65	200.798		4.48	15726.8	15.7268	8.63	322.399		1.63	-19798.9	19.7989				3.32	-126657	126.657				1.49	31594	31.594
2.524	67400.6	67.4006				1.8814	41984.9	41.9849				0.09	-2246.69	2.24669				2.13	-41844.5	41.8445		3.54	26117.7	26.1177	7.65	200.517		4.48	15446	15.446	8.63	322.119		1.63	-19798.9	19.7989				3.31	-128061	128.061				1.49	31313.2	31.3132
2.523	67400.6	67.4006				1.8814	42125.4	42.1254				0.09	-2246.69	2.24669				2.13	-41844.5	41.8445		3.54	25977.3	25.9773	7.65	202.763		4.48	15586.4	15.5864	8.64	319.31		1.63	-19658.5	19.6585				3.32	-131010	131.01				1.49	31453.6	31.4536
2.521	67119.7	67.1197				1.8829	41984.9	41.9849				0.09	-2667.94	2.66794				2.13	-41563.7	41.5637		3.54	25977.3	25.9773	7.65	205.431		4.48	15586.4	15.5864	8.63	319.17		1.63	-19658.5	19.6585				3.32	-133678	133.678				1.49	31594	31.594
2.524	66698.5	66.6985				1.8814	41844.5	41.8445				0.09	-3510.45	3.51045				2.13	-41844.5	41.8445		3.54	25977.3	25.9773	7.66	209.363		4.48	15586.4	15.5864	8.64	319.029		1.63	-19798.9	19.7989				3.34	-135644	135.644				1.49	31874.9	31.8749
2.524	66558.1	66.5581				1.8814	41984.9	41.9849				0.09	-3791.28	3.79128				2.13	-42125.4	42.1254		3.54	26117.7	26.1177	7.66	213.435		4.48	15586.4	15.5864	8.64	318.749		1.63	-19518.1	19.5181				3.35	-137048	137.048				1.5	31734.4	31.7344
2.524	66417.7	66.4177				1.8829	41844.5	41.8445				0.09	-3650.86	3.65086				2.13	-42265.8	42.2658		3.54	26258.1	26.2581	7.66	214.98		4.48	15726.8	15.7268	8.64	318.749		1.63	-19658.5	19.6585				3.37	-138031	138.031				1.49	31734.4	31.7344
2.523	66417.7	66.4177				1.8829	42125.4	42.1254				0.09	-3510.45	3.51045				2.13	-42406.2	42.4062		3.54	26398.6	26.3986	7.66	214.559		4.49	14743.9	14.7439	8.64	318.749		1.63	-19518.1	19.5181				3.39	-139295	139.295				1.5	33840.7	33.8407
2.524	66136.8	66.1368				1.8814	42265.8	42.2658				0.09	-3510.45	3.51045				2.13	-42406.2	42.4062		3.55	26539	26.539	7.66	216.384		4.48	15586.4	15.5864	8.64	318.327		1.63	-19658.5	19.6585				3.4	-139575	139.575				1.53	34262	34.262
2.526	65856	65.856				1.8829	41984.9	41.9849				0.09	-3510.45	3.51045				2.13	-42265.8	42.2658		3.55	26539	26.539	7.66	214.839		4.48	15586.4	15.5864	8.64	315.94		1.63	-19658.5	19.6585				3.42	-138452	138.452				1.54	33559.9	33.5599
2.523	65715.6	65.7156				1.8829	42125.4	42.1254				0.09	-2948.78	2.94878				2.13	-42546.6	42.5466		3.55	26398.6	26.3986	7.66	215.261		4.48	15446	15.446	8.64	315.659		1.63	-19518.1	19.5181				3.42	-137890	137.89				1.54	33419.5	33.4195
2.518	65575.2	65.5752				1.8829	42125.4	42.1254				0.09	-2808.36	2.80836				2.13	-42406.2	42.4062		3.55	26819.8	26.8198	7.66	217.226		4.48	15446	15.446	8.64	315.659		1.63	-19377.7	19.3777				3.42	-137329	137.329				1.55	33279	33.279
2.52	65294.3	65.2943				1.8829	41984.9	41.9849				0.09	-2667.94	2.66794				2.13	-42406.2	42.4062		3.55	26679.4	26.6794	7.67	218.35		4.48	15446	15.446	8.64	315.659		1.63	-19518.1	19.5181				3.42	-137188	137.188				1.55	33279	33.279
2.517	65153.9	65.1539				1.8844	41984.9	41.9849				0.09	-2667.94	2.66794				2.13	-42125.4	42.1254		3.56	26539	26.539	7.67	218.069		4.48	14884.3	14.8843	8.64	315.659		1.63	-19798.9	19.7989				3.43	-136767	136.767				1.55	33279	33.279
2.518	64873.1	64.8731				1.8814	41844.5	41.8445				0.09	-2387.1	2.3871				2.13	-42265.8	42.2658		3.56	26819.8	26.8198	7.67	218.209		4.48	15165.1	15.1651	8.64	316.783		1.64	-20501	20.501				3.42	-136486	136.486				1.55	33138.6	33.1386
2.518	64592.2	64.5922				1.8798	41984.9	41.9849				0.09	-2387.1	2.3871				2.13	-42125.4	42.1254		3.56	26679.4	26.6794	7.67	217.788		4.48	15586.4	15.5864	8.64	320.995		1.67	-23169	23.169				3.43	-136346	136.346				1.55	33138.6	33.1386
2.518	64451.8	64.4518				1.8829	42125.4	42.1254				0.09	-2106.27	2.10627				2.13	-42125.4	42.1254		3.56	26819.8	26.8198	7.67	220.035		4.49	15586.4	15.5864	8.64	321.136		1.69	-20641.4	20.6414				3.43	-136205	136.205				1.55	33138.6	33.1386
2.518	64030.6	64.0306				1.8798	41844.5	41.8445				0.09	-2106.27	2.10627				2.14	-41984.9	41.9849		3.56	26960.2	26.9602	7.67	221.299		4.49	15446	15.446	8.64	323.523		1.69	-20922.3	20.9223				3.43	-135925	135.925				1.55	32857.8	32.8578
2.517	63749.7	63.7497				1.8814	41984.9	41.9849				0.09	-2246.69	2.24669				2.13	-41984.9	41.9849		3.57	26960.2	26.9602	7.68	221.018		4.48	15446	15.446	8.64	326.191		1.7	-21062.7	21.0627				3.43	-135503	135.503				1.55	32857.8	32.8578
2.52	63749.7	63.7497				1.8829	41844.5	41.8445				0.09	-3229.61	3.22961				2.13	-42125.4	42.1254		3.57	26819.8	26.8198	7.68	221.158		4.48	15446	15.446	8.64	325.067		1.7	-20641.4	20.6414				3.43	-135363	135.363				1.55	32998.2	32.9982
2.52	63609.3	63.6093				1.8829	41844.5	41.8445				0.09	-3931.7	3.9317				2.13	-41984.9	41.9849		3.57	26960.2	26.9602	7.68	220.456		4.48	15586.4	15.5864	8.65	328.157		1.7	-20781.8	20.7818				3.43	-135363	135.363				1.55	32857.8	32.8578
2.52	63468.9	63.4689				1.8829	41844.5	41.8445				0.1	-3650.86	3.65086				2.13	-42265.8	42.2658		3.57	26960.2	26.9602	7.68	221.86		4.48	15446	15.446	8.65	329.42		1.7	-20781.8	20.7818				3.43	-135503	135.503				1.56	32857.8	32.8578
2.518	63328.5	63.3285				1.8829	42125.4	42.1254				0.1	-3650.86	3.65086				2.13	-42125.4	42.1254		3.57	27100.7	27.1007	7.68	221.299		4.48	15446	15.446	8.65	328.718		1.71	-20922.3	20.9223				3.43	-135082	135.082				1.55	32857.8	32.8578
2.52	63047.6	63.0476				1.8814	41984.9	41.9849				0.09	-3510.45	3.51045				2.13	-42265.8	42.2658		3.58	27100.7	27.1007	7.68	222.703		4.49	15305.5	15.3055	8.65	331.948		1.71	-20641.4	20.6414				3.43	-135082	135.082				1.56	32717.4	32.7174
2.52	62907.2	62.9072				1.8829	41844.5	41.8445				0.09	-3510.45	3.51045				2.13	-42125.4	42.1254		3.58	27241.1	27.2411	7.69	223.686		4.48	15446	15.446	8.65	331.527		1.7	-20781.8	20.7818				3.43	-134661	134.661				1.56	33138.6	33.1386
2.52	62766.8	62.7668				1.8829	41844.5	41.8445				0.09	-3370.03	3.37003				2.13	-42125.4	42.1254		3.58	27241.1	27.2411	7.69	223.967		4.48	15305.5	15.3055	8.66	330.263		1.7	-20641.4	20.6414				3.43	-134661	134.661				1.55	32857.8	32.8578
2.518	62907.2	62.9072				1.8814	41984.9	41.9849				0.1	-3089.19	3.08919				2.13	-42125.4	42.1254		3.58	26960.2	26.9602	7.69	223.545		4.49	15446	15.446	8.66	331.386		1.71	-20641.4	20.6414				3.43	-134520	134.52				1.56	32857.8	32.8578
2.52	62626.4	62.6264				1.8829	41704.1	41.7041				0.09	-2808.36	2.80836				2.13	-42406.2	42.4062		3.58	27100.7	27.1007	7.7	222.843		4.49	15305.5	15.3055	8.66	330.263		1.71	-20501	20.501				3.43	-134661	134.661				1.56	35666.1	35.6661
2.518	62486	62.486				1.8844	41984.9	41.9849				0.09	-2387.1	2.3871				2.13	-42125.4	42.1254		3.58	27241.1	27.2411	7.7	224.247		4.48	15586.4	15.5864	8.67	327.876		1.71	-20360.6	20.3606				3.43	-136767	136.767				1.56	32015.3	32.0153
2.52	62205.1	62.2051				1.8829	42125.4	42.1254				0.1	-2387.1	2.3871				2.13	-42125.4	42.1254		3.59	27241.1	27.2411	7.7	224.107		4.48	15165.1	15.1651	8.67	328.157		1.71	-20360.6	20.3606				3.44	-140558	140.558				1.56	34402.4	34.4024
2.518	62205.1	62.2051				1.8798	41984.9	41.9849				0.1	-2387.1	2.3871				2.13	-42265.8	42.2658		3.59	27100.7	27.1007	7.71	226.073		4.48	15446	15.446	8.67	326.752		1.7	-20641.4	20.6414				3.45	-142524	142.524				1.59	35666.1	35.6661
2.518	61924.3	61.9243				1.8829	41844.5	41.8445				0.09	-2246.69	2.24669				2.13	-42265.8	42.2658		3.59	27241.1	27.2411	7.71	224.809		4.48	15305.5	15.3055	8.67	324.506		1.71	-20501	20.501				3.46	-144350	144.35				1.61	35104.5	35.1045
2.518	61783.9	61.7839				1.8829	41984.9	41.9849				0.09	-2387.1	2.3871				2.13	-42265.8	42.2658		3.59	27100.7	27.1007	7.71	226.915		4.48	15446	15.446	8.67	323.944		1.71	-20360.6	20.3606				3.47	-145754	145.754				1.61	34683.2	34.6832
2.518	61643.5	61.6435				1.8829	41704.1	41.7041				0.09	-2387.1	2.3871				2.13	-42125.4	42.1254		3.59	27241.1	27.2411	7.72	224.388		4.48	15305.5	15.3055	8.67	322.259		1.71	-20641.4	20.6414				3.49	-146877	146.877				1.62	34542.8	34.5428
2.518	61362.6	61.3626				1.8829	41844.5	41.8445				0.1	-2527.52	2.52752				2.13	-42406.2	42.4062		3.59	27241.1	27.2411	7.72	223.405		4.48	15305.5	15.3055	8.67	320.855		1.71	-20360.6	20.3606				3.51	-148000	148				1.61	34542.8	34.5428
2.517	61362.6	61.3626				1.8829	41704.1	41.7041				0.09	-3089.19	3.08919				2.13	-42125.4	42.1254		3.59	27381.5	27.3815	7.72	225.932		4.48	15305.5	15.3055	8.67	320.995		1.71	-21062.7	21.0627				3.53	-147158	147.158				1.62	34542.8	34.5428
2.518	61081.8	61.0818				1.8814	41704.1	41.7041				0.1	-3650.86	3.65086				2.13	-42265.8	42.2658		3.6	27241.1	27.2411	7.72	225.371		4.48	15305.5	15.3055	8.67	320.153		1.71	-20922.3	20.9223				3.53	-146315	146.315				1.62	34542.8	34.5428
2.517	61362.6	61.3626				1.8814	41844.5	41.8445				0.09	-3931.7	3.9317				2.13	-42265.8	42.2658		3.6	27241.1	27.2411	7.73	228.319		4.48	15305.5	15.3055	8.67	319.17		1.71	-20501	20.501				3.53	-145613	145.613				1.62	34262	34.262
2.517	61081.8	61.0818				1.8829	41844.5	41.8445				0.1	-3791.28	3.79128				2.13	-42125.4	42.1254		3.6	27521.9	27.5219	7.73	226.775		4.48	15305.5	15.3055	8.67	319.029		1.71	-20501	20.501				3.54	-145473	145.473				1.62	34262	34.262
2.518	61081.8	61.0818				1.8814	41704.1	41.7041				0.1	-3791.28	3.79128				2.13	-42406.2	42.4062		3.6	27521.9	27.5219	7.74	228.319		4.48	15446	15.446	8.67	319.029		1.71	-20501	20.501				3.54	-144630	144.63				1.62	34262	34.262
2.517	61081.8	61.0818				1.8829	41704.1	41.7041				0.1	-3510.45	3.51045				2.13	-42406.2	42.4062		3.6	27521.9	27.5219	7.74	227.617		4.48	15305.5	15.3055	8.67	317.766		1.71	-20641.4	20.6414				3.54	-144630	144.63				1.62	34262	34.262
2.518	61081.8	61.0818				1.8829	41984.9	41.9849				0.1	-3229.61	3.22961				2.13	-42265.8	42.2658		3.6	27662.3	27.6623	7.74	227.337		4.48	15305.5	15.3055	8.67	318.468		1.71	-20781.8	20.7818				3.54	-144350	144.35				1.62	34262	34.262
2.517	60941.4	60.9414				1.8829	41844.5	41.8445				0.1	-2808.36	2.80836				2.13	-42406.2	42.4062		3.6	27802.7	27.8027	7.75	226.634		4.48	15305.5	15.3055	8.67	319.029		1.71	-20501	20.501				3.55	-143928	143.928				1.62	34262	34.262
2.517	60800.9	60.8009				1.8829	41984.9	41.9849				0.1	-2527.52	2.52752				2.13	-42406.2	42.4062		3.61	27802.7	27.8027	7.75	229.022		4.48	15024.7	15.0247	8.67	317.485		1.71	-20641.4	20.6414				3.55	-143928	143.928				1.62	34121.6	34.1216
2.518	60800.9	60.8009				1.8814	42125.4	42.1254				0.1	-2808.36	2.80836				2.13	-42406.2	42.4062		3.61	27943.2	27.9432	7.75	228.6		4.48	15024.7	15.0247	8.67	317.906		1.71	-20641.4	20.6414				3.55	-143647	143.647				1.62	34262	34.262
2.518	60800.9	60.8009				1.8844	42125.4	42.1254				0.1	-2387.1	2.3871				2.13	-42406.2	42.4062		3.61	28083.6	28.0836	7.76	230.004		4.49	15305.5	15.3055	8.67	318.608		1.71	-20641.4	20.6414				3.54	-143507	143.507				1.62	34121.6	34.1216
2.521	60800.9	60.8009				1.8844	42265.8	42.2658				0.1	-2387.1	2.3871				2.13	-42265.8	42.2658		3.62	28364.4	28.3644	7.76	230.566		4.48	15305.5	15.3055	8.67	317.625		1.71	-20641.4	20.6414				3.55	-143507	143.507				1.62	34121.6	34.1216
2.518	60660.5	60.6605				1.8829	42265.8	42.2658				0.1	-2246.69	2.24669				2.13	-42265.8	42.2658		3.62	28364.4	28.3644	7.77	230.145		4.48	15305.5	15.3055	8.67	317.625		1.71	-20641.4	20.6414				3.55	-143226	143.226				1.63	33981.1	33.9811
2.518	60660.5	60.6605				1.8829	42265.8	42.2658				0.1	-2246.69	2.24669				2.13	-42406.2	42.4062		3.62	28224	28.224	7.77	229.443		4.48	15305.5	15.3055	8.67	319.31		1.71	-20641.4	20.6414				3.55	-143086	143.086				1.62	33981.1	33.9811
2.518	60379.7	60.3797				1.8829	42265.8	42.2658				0.1	-2246.69	2.24669				2.13	-42406.2	42.4062		3.63	28364.4	28.3644	7.77	228.46		4.48	15165.1	15.1651	8.67	318.187		1.71	-20641.4	20.6414				3.55	-143507	143.507				1.62	34262	34.262
2.521	60520.1	60.5201				1.8859	42406.2	42.4062				0.1	-2667.94	2.66794				2.13	-42265.8	42.2658		3.63	28224	28.224	7.77	231.128		4.48	15165.1	15.1651	8.67	318.327		1.71	-20501	20.501				3.55	-142945	142.945				1.62	33981.1	33.9811
2.518	60660.5	60.6605				1.8814	42406.2	42.4062				0.1	-3229.61	3.22961				2.13	-42265.8	42.2658		3.63	28504.8	28.5048	7.78	230.566		4.48	15024.7	15.0247	8.67	319.451		1.71	-20641.4	20.6414				3.55	-145192	145.192				1.62	33981.1	33.9811
2.52	60660.5	60.6605				1.8844	42406.2	42.4062				0.1	-3931.7	3.9317				2.13	-42265.8	42.2658		3.63	28504.8	28.5048	7.78	232.532		4.48	15165.1	15.1651	8.67	319.029		1.71	-20641.4	20.6414				3.56	-148843	148.843				1.63	33840.7	33.8407
2.518	60520.1	60.5201				1.8844	42406.2	42.4062				0.1	-3791.28	3.79128				2.13	-42265.8	42.2658		3.64	28364.4	28.3644	7.79	233.234		4.48	15024.7	15.0247	8.67	320.855		1.71	-20641.4	20.6414				3.56	-150949	150.949				1.62	34262	34.262
2.518	60520.1	60.5201				1.8844	42406.2	42.4062				0.1	-3791.28	3.79128				2.13	-42125.4	42.1254		3.64	28364.4	28.3644	7.79	232.251		4.48	15165.1	15.1651	8.67	321.417		1.71	-20641.4	20.6414				3.58	-152775	152.775				1.63	36368.2	36.3682
2.518	60379.7	60.3797				1.8844	42546.6	42.5466				0.1	-3791.28	3.79128				2.14	-42125.4	42.1254		3.64	28645.2	28.6453	7.79	233.515		4.48	15024.7	15.0247	8.67	320.012		1.71	-20641.4	20.6414				3.6	-154038	154.038				1.65	36789.5	36.7895
2.52	60379.7	60.3797				1.8844	42406.2	42.4062				0.1	-3510.45	3.51045				2.13	-41844.5	41.8445		3.64	28364.4	28.3644	7.8	231.409		4.48	15305.5	15.3055	8.68	320.153		1.71	-21062.7	21.0627				3.61	-155021	155.021				1.67	36368.2	36.3682
2.518	60520.1	60.5201				1.8859	42406.2	42.4062				0.1	-3089.19	3.08919				2.13	-42265.8	42.2658		3.65	28645.2	28.6453	7.8	233.094		4.48	15024.7	15.0247	8.68	321.417		1.72	-21905.2	21.9052				3.63	-155021	155.021				1.67	36227.8	36.2278
2.52	60379.7	60.3797				1.8844	42687	42.687				0.1	-2948.78	2.94878				2.13	-41844.5	41.8445		3.65	28645.2	28.6453	7.8	232.672		4.48	15024.7	15.0247	8.67	320.714		1.72	-21483.9	21.4839				3.64	-153758	153.758				1.67	36087.4	36.0874
2.52	60520.1	60.5201				1.8844	42406.2	42.4062				0.1	-2808.36	2.80836				2.13	-41984.9	41.9849		3.65	28504.8	28.5048	7.81	234.357		4.48	15024.7	15.0247	8.68	321.417		1.73	-21343.5	21.3435				3.64	-153055	153.055				1.67	36087.4	36.0874
2.52	60800.9	60.8009				1.8814	42546.6	42.5466				0.1	-2667.94	2.66794				2.13	-41844.5	41.8445		3.65	28364.4	28.3644	7.81	234.919		4.48	15165.1	15.1651	8.68	323.242		1.73	-21483.9	21.4839				3.65	-152634	152.634				1.68	35806.6	35.8066
2.52	61081.8	61.0818				1.8844	42546.6	42.5466				0.1	-2527.52	2.52752				2.13	-41844.5	41.8445		3.65	28364.4	28.3644	7.82	234.077		4.48	15024.7	15.0247	8.68	322.68		1.73	-21483.9	21.4839				3.65	-152494	152.494				1.68	35806.6	35.8066
2.517	60941.4	60.9414				1.8844	42546.6	42.5466				0.1	-2387.1	2.3871				2.13	-41844.5	41.8445		3.66	28364.4	28.3644	7.82	235.2		4.48	15165.1	15.1651	8.68	323.804		1.73	-21203.1	21.2031				3.65	-152073	152.073				1.68	35947	35.947
2.52	60800.9	60.8009				1.8859	42546.6	42.5466				0.1	-2246.69	2.24669				2.13	-41844.5	41.8445		3.65	28364.4	28.3644	7.82	233.655		4.48	15024.7	15.0247	8.68	324.365		1.73	-21203.1	21.2031				3.65	-151792	151.792				1.68	35806.6	35.8066
2.52	60800.9	60.8009				1.8829	42406.2	42.4062				0.1	-2246.69	2.24669				2.13	-41984.9	41.9849		3.66	28645.2	28.6453	7.82	235.06		4.48	15165.1	15.1651	8.68	323.944		1.73	-21343.5	21.3435				3.65	-151511	151.511				1.68	35947	35.947
2.518	60660.5	60.6605				1.8859	42546.6	42.5466				0.1	-2106.27	2.10627				2.13	-41984.9	41.9849		3.66	28504.8	28.5048	7.83	237.025		4.48	14884.3	14.8843	8.68	324.084		1.73	-21062.7	21.0627				3.65	-151370	151.37				1.68	35666.1	35.6661
2.52	60660.5	60.6605				1.8844	42546.6	42.5466				0.1	-2106.27	2.10627				2.13	-41704.1	41.7041		3.66	28785.7	28.7857	7.83	236.323		4.48	15165.1	15.1651	8.68	325.348		1.73	-21062.7	21.0627				3.65	-151230	151.23				1.68	35666.1	35.6661
2.518	60239.3	60.2393				1.8844	42546.6	42.5466				0.1	-2527.52	2.52752				2.14	-41984.9	41.9849		3.66	28645.2	28.6453	7.83	236.464		4.48	15165.1	15.1651	8.68	324.646		1.73	-21062.7	21.0627				3.65	-151090	151.09				1.68	35385.3	35.3853
2.518	60239.3	60.2393				1.8844	42687	42.687				0.1	-2667.94	2.66794				2.13	-41844.5	41.8445		3.67	28504.8	28.5048	7.84	235.902		4.48	15024.7	15.0247	8.68	325.489		1.73	-21203.1	21.2031				3.65	-150809	150.809				1.68	35525.7	35.5257
2.518	60379.7	60.3797				1.8829	42546.6	42.5466				0.1	-3510.45	3.51045				2.13	-41984.9	41.9849		3.67	28645.2	28.6453	7.84	236.464		4.48	15165.1	15.1651	8.68	327.033		1.73	-21062.7	21.0627				3.65	-150668	150.668				1.68	35385.3	35.3853
2.52	60379.7	60.3797				1.8874	42546.6	42.5466				0.1	-3931.7	3.9317				2.13	-41984.9	41.9849		3.67	28645.2	28.6453	7.85	238.008		4.48	15305.5	15.3055	8.68	326.472		1.73	-21203.1	21.2031				3.65	-150528	150.528				1.68	35525.7	35.5257
2.52	60239.3	60.2393				1.8844	42265.8	42.2658				0.1	-3791.28	3.79128				2.13	-41844.5	41.8445		3.67	28645.2	28.6453	7.85	236.885		4.48	15024.7	15.0247	8.68	326.893		1.73	-21062.7	21.0627				3.66	-148422	148.422				1.68	35244.9	35.2449
2.52	60239.3	60.2393				1.8859	42406.2	42.4062				0.1	-3791.28	3.79128				2.13	-41844.5	41.8445		3.67	28645.2	28.6453	7.85	237.587		4.48	15024.7	15.0247	8.68	329.28		1.73	-21203.1	21.2031				3.66	-150247	150.247				1.68	35385.3	35.3853
2.52	60379.7	60.3797				1.8859	42265.8	42.2658				0.1	-3791.28	3.79128				2.13	-41844.5	41.8445		3.67	28785.7	28.7857	7.86	238.008		4.48	15024.7	15.0247	8.68	327.876		1.73	-20922.3	20.9223				3.66	-151932	151.932				1.68	35244.9	35.2449
2.518	60379.7	60.3797				1.8844	42265.8	42.2658				0.1	-3510.45	3.51045				2.13	-41984.9	41.9849		3.67	28645.2	28.6453	7.86	238.149		4.48	15165.1	15.1651	8.68	328.437		1.73	-20922.3	20.9223				3.66	-155864	155.864				1.68	35525.7	35.5257
2.517	60379.7	60.3797				1.8874	42406.2	42.4062				0.1	-3229.61	3.22961				2.13	-42125.4	42.1254		3.67	28785.7	28.7857	7.86	238.149		4.48	15024.7	15.0247	8.68	330.122		1.74	-20922.3	20.9223				3.67	-158111	158.111				1.68	35385.3	35.3853
2.517	60520.1	60.5201				1.8874	42125.4	42.1254				0.1	-2808.36	2.80836				2.13	-42265.8	42.2658		3.67	28645.2	28.6453	7.86	236.745		4.48	14884.3	14.8843	8.68	329.701		1.73	-20922.3	20.9223				3.68	-159936	159.936				1.68	35244.9	35.2449
2.518	60379.7	60.3797				1.8844	42125.4	42.1254				0.1	-2667.94	2.66794				2.13	-42406.2	42.4062		3.67	28645.2	28.6453	7.86	237.166		4.48	14884.3	14.8843	8.68	330.684		1.73	-21062.7	21.0627				3.69	-161481	161.481				1.68	35947	35.947
2.518	60239.3	60.2393				1.8844	42265.8	42.2658				0.1	-2527.52	2.52752				2.13	-42406.2	42.4062		3.68	28785.7	28.7857	7.87	236.183		4.48	14884.3	14.8843	8.69	331.948		1.74	-22045.6	22.0456				3.71	-162885	162.885				1.69	37912.8	37.9128
2.52	60379.7	60.3797				1.8859	42406.2	42.4062				0.1	-2387.1	2.3871				2.13	-42265.8	42.2658		3.68	28785.7	28.7857	7.87	238.008		4.48	14884.3	14.8843	8.69	331.246		1.76	-22326.4	22.3264				3.73	-163727	163.727				1.71	39176.6	39.1766
2.52	60239.3	60.2393				1.8859	42265.8	42.2658				0.1	-2667.94	2.66794				2.13	-42546.6	42.5466		3.68	28785.7	28.7857	7.87	237.587		4.48	15024.7	15.0247	8.69	331.807		1.78	-22326.4	22.3264				3.74	-162885	162.885				1.73	37912.8	37.9128
2.518	60379.7	60.3797				1.8844	42125.4	42.1254				0.1	-2527.52	2.52752				2.13	-42546.6	42.5466		3.68	28926.1	28.9261	7.87	239.553		4.48	15165.1	15.1651	8.69	333.071		1.78	-22326.4	22.3264				3.75	-162183	162.183				1.73	37912.8	37.9128
2.518	60379.7	60.3797				1.8859	42406.2	42.4062				0.1	-2387.1	2.3871				2.13	-42546.6	42.5466		3.68	28645.2	28.6453	7.88	237.727		4.48	15024.7	15.0247	8.69	332.51		1.78	-21905.2	21.9052				3.76	-161340	161.34				1.73	37491.6	37.4916
2.52	60098.9	60.0989				1.8829	42125.4	42.1254				0.1	-2246.69	2.24669				2.13	-42687	42.687		3.68	28504.8	28.5048	7.88	240.817		4.48	15024.7	15.0247	8.7	334.335		1.79	-22045.6	22.0456				3.76	-161200	161.2				1.74	37491.6	37.4916
2.518	60239.3	60.2393				1.8859	42125.4	42.1254				0.1	-2106.27	2.10627				2.13	-42406.2	42.4062		3.68	28785.7	28.7857	7.88	240.676		4.48	15024.7	15.0247	8.7	334.616		1.79	-21905.2	21.9052				3.76	-160498	160.498				1.74	37351.2	37.3512
2.517	60239.3	60.2393				1.8859	42406.2	42.4062				0.1	-2246.69	2.24669				2.13	-42406.2	42.4062		3.69	28645.2	28.6453	7.89	239.974		4.48	15024.7	15.0247	8.7	334.475		1.79	-21764.8	21.7648				3.77	-160357	160.357				1.74	37351.2	37.3512
2.52	60239.3	60.2393				1.8874	42265.8	42.2658				0.1	-2246.69	2.24669				2.13	-41984.9	41.9849		3.69	28785.7	28.7857	7.89	240.536		4.48	15024.7	15.0247	8.7	336.863		1.79	-21905.2	21.9052				3.76	-159936	159.936				1.74	37351.2	37.3512
2.518	60239.3	60.2393				1.8874	42125.4	42.1254				0.1	-2948.78	2.94878				2.13	-41984.9	41.9849		3.69	28785.7	28.7857	7.89	241.378		4.48	15024.7	15.0247	8.7	336.02		1.79	-21624.3	21.6243				3.77	-159796	159.796				1.74	37210.7	37.2107
2.52	60098.9	60.0989				1.8844	42125.4	42.1254				0.1	-3650.86	3.65086				2.13	-41844.5	41.8445		3.69	29066.5	29.0665	7.9	240.957		4.48	15024.7	15.0247	8.7	337.424		1.79	-21624.3	21.6243				3.77	-159374	159.374				1.74	37210.7	37.2107
2.517	59958.4	59.9584				1.8874	42125.4	42.1254				0.1	-4072.12	4.07212				2.13	-42125.4	42.1254		3.69	29206.9	29.2069	7.9	244.468		4.48	14743.9	14.7439	8.71	338.407		1.79	-21764.8	21.7648				3.77	-159234	159.234				1.74	36929.9	36.9299
2.52	59958.4	59.9584				1.8859	42406.2	42.4062				0.1	-3791.28	3.79128				2.13	-42125.4	42.1254		3.69	28926.1	28.9261	7.91	241.378		4.48	14743.9	14.7439	8.71	336.722		1.79	-21905.2	21.9052				3.77	-159234	159.234				1.74	37351.2	37.3512
2.52	59818	59.818				1.8859	42125.4	42.1254				0.1	-3791.28	3.79128				2.13	-42265.8	42.2658		3.69	29066.5	29.0665	7.91	241.238		4.48	15024.7	15.0247	8.71	339.109		1.79	-22045.6	22.0456				3.77	-158953	158.953				1.74	36789.5	36.7895
2.52	59818	59.818				1.8889	42125.4	42.1254				0.1	-3370.03	3.37003				2.13	-42125.4	42.1254		3.69	29066.5	29.0665	7.91	243.625		4.48	14884.3	14.8843	8.71	339.811		1.79	-21764.8	21.7648				3.77	-158813	158.813				1.74	37070.3	37.0703
2.521	59537.2	59.5372				1.8889	42125.4	42.1254				0.11	-2948.78	2.94878				2.13	-42265.8	42.2658		3.69	29066.5	29.0665	7.91	243.204		4.48	14884.3	14.8843	8.71	338.126		1.79	-21764.8	21.7648				3.77	-158672	158.672				1.74	36929.9	36.9299
2.52	59677.6	59.6776				1.8874	42125.4	42.1254				0.11	-2948.78	2.94878				2.13	-42265.8	42.2658		3.7	29206.9	29.2069	7.92	242.783		4.48	15024.7	15.0247	8.72	340.513		1.79	-21483.9	21.4839				3.77	-158391	158.391				1.74	37070.3	37.0703
2.52	59396.8	59.3968				1.8859	42125.4	42.1254				0.1	-2667.94	2.66794				2.13	-42265.8	42.2658		3.7	29206.9	29.2069	7.92	243.063		4.48	15024.7	15.0247	8.72	339.952		1.79	-21764.8	21.7648				3.77	-158391	158.391				1.74	36789.5	36.7895
2.52	59256.3	59.2563				1.8889	42125.4	42.1254				0.1	-2808.36	2.80836				2.13	-42265.8	42.2658		3.69	29206.9	29.2069	7.92	219.754		4.48	14884.3	14.8843	8.72	339.811		1.79	-21764.8	21.7648				3.77	-159093	159.093				1.74	36929.9	36.9299
2.52	59115.9	59.1159				1.8859	42125.4	42.1254				0.1	-2387.1	2.3871				2.14	-42125.4	42.1254		3.7	29487.8	29.4878	7.92	212.312		4.48	14884.3	14.8843	8.73	339.671		1.79	-21624.3	21.6243				3.77	-162463	162.463				1.74	36789.5	36.7895
2.518	58975.5	58.9755				1.8874	42265.8	42.2658				0.1	-2527.52	2.52752				2.13	-42125.4	42.1254		3.7	29347.3	29.3473	7.92	210.486		4.48	15024.7	15.0247	8.73	340.935		1.79	-21483.9	21.4839				3.78	-165693	165.693				1.74	36649.1	36.6491
2.518	58835.1	58.8351				1.8874	42125.4	42.1254				0.1	-2387.1	2.3871				2.13	-42265.8	42.2658		3.7	29347.3	29.3473	7.92	208.661		4.48	14884.3	14.8843	8.73	339.952		1.79	-21483.9	21.4839				3.78	-167659	167.659				1.74	36929.9	36.9299
2.517	58835.1	58.8351				1.8874	42125.4	42.1254				0.1	-2246.69	2.24669				2.13	-42265.8	42.2658		3.7	29628.2	29.6282	7.92	208.661		4.48	14884.3	14.8843	8.73	343.603		1.79	-21483.9	21.4839				3.8	-169625	169.625				1.74	36929.9	36.9299
2.514	58694.7	58.6947				1.8859	42125.4	42.1254				0.1	-2246.69	2.24669				2.13	-42125.4	42.1254		3.7	29347.3	29.3473	7.92	207.818		4.48	14743.9	14.7439	8.74	341.918		1.79	-21624.3	21.6243				3.82	-170748	170.748				1.75	36789.5	36.7895
2.51	58835.1	58.8351				1.8859	42125.4	42.1254				0.1	-2527.52	2.52752				2.13	-42265.8	42.2658		3.71	29487.8	29.4878	7.92	208.099		4.48	14743.9	14.7439	8.74	341.215		1.8	-21483.9	21.4839				3.83	-172293	172.293				1.74	36789.5	36.7895
2.512	58554.3	58.5543				1.8874	41984.9	41.9849				0.1	-3229.61	3.22961				2.13	-42125.4	42.1254		3.71	29347.3	29.3473	7.92	207.818		4.48	14884.3	14.8843	8.74	340.373		1.79	-21483.9	21.4839				3.85	-173276	173.276				1.74	36649.1	36.6491
2.51	58835.1	58.8351				1.8859	41984.9	41.9849				0.1	-4072.12	4.07212				2.13	-42265.8	42.2658		3.7	29347.3	29.3473	7.92	207.678		4.48	15024.7	15.0247	8.74	339.952		1.79	-22045.6	22.0456				3.87	-172714	172.714				1.74	36789.5	36.7895
2.512	58835.1	58.8351				1.8859	41984.9	41.9849				0.1	-3791.28	3.79128				2.13	-42546.6	42.5466		3.71	29347.3	29.3473	7.92	206.555		4.48	14743.9	14.7439	8.75	339.39		1.79	-21764.8	21.7648				3.87	-171591	171.591				1.75	36789.5	36.7895
2.509	58694.7	58.6947				1.8874	42125.4	42.1254				0.11	-3931.7	3.9317				2.13	-42546.6	42.5466		3.71	29206.9	29.2069	7.92	207.538		4.48	14743.9	14.7439	8.75	338.969		1.81	-21624.3	21.6243				3.88	-171029	171.029				1.75	36789.5	36.7895
2.509	58694.7	58.6947				1.8874	42125.4	42.1254				0.11	-4072.12	4.07212				2.13	-42406.2	42.4062		3.71	29487.8	29.4878	7.92	206.555		4.48	14743.9	14.7439	8.75	335.177		1.84	-23590.2	23.5902				3.88	-170327	170.327				1.74	36649.1	36.6491
2.512	58554.3	58.5543				1.8889	42125.4	42.1254				0.11	-3791.28	3.79128				2.13	-42406.2	42.4062		3.71	29487.8	29.4878	7.92	205.01		4.48	14743.9	14.7439	8.75	334.897		1.85	-23028.5	23.0285				3.88	-169906	169.906				1.74	36508.7	36.5087
2.514	58554.3	58.5543				1.8889	42125.4	42.1254				0.1	-3370.03	3.37003				2.13	-42125.4	42.1254		3.71	29487.8	29.4878	7.92	204.729		4.48	14743.9	14.7439	8.75	334.756		1.85	-22888.1	22.8881				3.88	-169625	169.625				1.75	36649.1	36.6491
2.514	58694.7	58.6947				1.8889	42125.4	42.1254				0.11	-2808.36	2.80836				2.13	-42265.8	42.2658		3.71	29628.2	29.6282	7.92	202.904		4.48	14743.9	14.7439	8.75	334.335		1.85	-22888.1	22.8881				3.88	-169484	169.484				1.74	36649.1	36.6491
2.51	58554.3	58.5543				1.8859	42125.4	42.1254				0.11	-2667.94	2.66794				2.13	-42406.2	42.4062		3.71	29628.2	29.6282	7.92	203.185		4.48	14743.9	14.7439	8.75	334.335		1.85	-22747.7	22.7477				3.89	-169204	169.204				1.75	36368.2	36.3682
2.51	58694.7	58.6947				1.8889	42125.4	42.1254				0.11	-2667.94	2.66794				2.13	-42406.2	42.4062		3.71	29487.8	29.4878	7.92	205.291		4.48	14884.3	14.8843	8.75	334.335		1.85	-22607.3	22.6073				3.89	-168923	168.923				1.74	36508.7	36.5087
2.514	58413.8	58.4138				1.8859	41984.9	41.9849				0.11	-2387.1	2.3871				2.13	-42406.2	42.4062		3.71	29487.8	29.4878	7.92	205.431		4.48	14884.3	14.8843	8.75	337.986		1.85	-22607.3	22.6073				3.89	-168501	168.501				1.74	36368.2	36.3682
2.512	58694.7	58.6947				1.8859	42125.4	42.1254				0.1	-2527.52	2.52752				2.13	-42406.2	42.4062		3.72	29487.8	29.4878	7.92	204.729		4.48	14743.9	14.7439	8.75	338.126		1.85	-22747.7	22.7477				3.89	-168501	168.501				1.75	36789.5	36.7895
2.51	58413.8	58.4138				1.8859	41984.9	41.9849				0.11	-2387.1	2.3871				2.13	-42265.8	42.2658		3.72	29487.8	29.4878	7.92	202.904		4.48	14884.3	14.8843	8.75	341.075		1.85	-22466.9	22.4669				3.89	-168221	168.221				1.74	36368.2	36.3682
2.512	58554.3	58.5543				1.8859	41844.5	41.8445				0.11	-2527.52	2.52752				2.13	-42406.2	42.4062		3.72	29206.9	29.2069	7.92	203.185		4.48	14743.9	14.7439	8.76	342.62		1.85	-22466.9	22.4669				3.89	-168361	168.361				1.75	37632	37.632
2.51	58835.1	58.8351				1.8874	41844.5	41.8445				0.11	-2106.27	2.10627				2.13	-42265.8	42.2658		3.72	29347.3	29.3473	7.92	203.746		4.48	14603.5	14.6035	8.76	345.147		1.86	-22607.3	22.6073				3.89	-167940	167.94				1.75	39597.8	39.5978
2.51	58975.5	58.9755				1.8889	42125.4	42.1254				0.1	-2387.1	2.3871				2.13	-42265.8	42.2658		3.72	29206.9	29.2069	7.92	203.887		4.48	14603.5	14.6035	8.76	346.973		1.85	-22466.9	22.4669				3.89	-168080	168.08				1.76	39036.2	39.0362
2.51	59537.2	59.5372				1.8889	41844.5	41.8445				0.11	-2667.94	2.66794				2.14	-42265.8	42.2658		3.72	29347.3	29.3473	7.92	204.027		4.48	14743.9	14.7439	8.77	344.726		1.85	-22326.4	22.3264				3.89	-167799	167.799				1.77	38895.8	38.8957
2.51	59396.8	59.3968				1.8874	41984.9	41.9849				0.11	-3510.45	3.51045				2.13	-42125.4	42.1254		3.72	29066.5	29.0665	7.92	204.87		4.48	14603.5	14.6035	8.77	348.377		1.86	-22466.9	22.4669				3.89	-167799	167.799				1.77	38755.3	38.7553
2.509	58975.5	58.9755				1.8874	42265.8	42.2658				0.11	-4072.12	4.07212				2.13	-42265.8	42.2658		3.72	29206.9	29.2069	7.92	205.01		4.48	14743.9	14.7439	8.77	346.973		1.85	-22607.3	22.6073				3.89	-168221	168.221				1.77	38614.9	38.6149
2.509	58835.1	58.8351				1.8874	42125.4	42.1254				0.11	-3931.7	3.9317				2.13	-42406.2	42.4062		3.72	29347.3	29.3473	7.92	205.712		4.48	14743.9	14.7439	8.78	350.062		1.86	-22326.4	22.3264				3.89	-172012	172.012				1.77	38614.9	38.6149
2.51	58694.7	58.6947				1.8874	41984.9	41.9849				0.11	-3931.7	3.9317				2.13	-42406.2	42.4062		3.72	29206.9	29.2069	7.92	205.712		4.48	14743.9	14.7439				1.86	-22607.3	22.6073				3.89	-174961	174.961				1.77	38474.5	38.4745
2.512	58835.1	58.8351				1.8874	41984.9	41.9849				0.11	-3931.7	3.9317				2.14	-42265.8	42.2658		3.72	29206.9	29.2069	7.92	206.133		4.48	14463	14.463				1.86	-22326.4	22.3264				3.9	-177488	177.488				1.77	38614.9	38.6149
2.509	58694.7	58.6947				1.8874	41844.5	41.8445				0.11	-3510.45	3.51045				2.13	-42125.4	42.1254		3.72	29206.9	29.2069	7.92	206.836		4.48	14743.9	14.7439				1.85	-22326.4	22.3264				3.92	-178892	178.892				1.77	38334.1	38.3341
2.509	58835.1	58.8351				1.8874	41984.9	41.9849				0.11	-3089.19	3.08919				2.13	-42125.4	42.1254		3.72	28785.7	28.7857	7.92	206.555		4.48	14603.5	14.6035				1.86	-22186	22.186				3.93	-180016	180.016				1.77	38334.1	38.3341
2.51	58694.7	58.6947				1.8874	41984.9	41.9849				0.11	-2948.78	2.94878				2.13	-42125.4	42.1254		3.72	29066.5	29.0665	7.92	206.414		4.48	14463	14.463				1.86	-22326.4	22.3264				3.95	-178050	178.05				1.78	38474.5	38.4745
2.512	58835.1	58.8351				1.8889	42125.4	42.1254				0.11	-2667.94	2.66794				2.13	-42265.8	42.2658		3.72	29066.5	29.0665	7.92	204.589		4.48	14743.9	14.7439				1.86	-22466.9	22.4669				3.95	-164008	164.008				1.78	38193.7	38.1937
2.512	58694.7	58.6947				1.8874	41984.9	41.9849				0.11	-2667.94	2.66794				2.13	-41984.9	41.9849		3.72	29206.9	29.2069	7.92	205.151		4.48	14603.5	14.6035				1.86	-22466.9	22.4669				3.95	-161340	161.34				1.77	38334.1	38.3341
2.51	58694.7	58.6947				1.8889	41844.5	41.8445				0.11	-2387.1	2.3871				2.13	-41984.9	41.9849		3.72	29206.9	29.2069	7.92	205.572		4.48	14463	14.463				1.86	-22326.4	22.3264				3.95	-159234	159.234				1.78	38334.1	38.3341
2.51	58694.7	58.6947				1.8859	41984.9	41.9849				0.11	-2527.52	2.52752				2.13	-41984.9	41.9849		3.72	29347.3	29.3473	7.92	206.836		4.48	14603.5	14.6035				1.86	-22888.1	22.8881				3.95	-157689	157.689				1.78	38193.7	38.1937
2.509	58835.1	58.8351				1.8859	42125.4	42.1254				0.11	-2246.69	2.24669				2.14	-42125.4	42.1254		3.72	29206.9	29.2069	7.92	207.538		4.48	14603.5	14.6035				1.86	-22466.9	22.4669				3.95	-156706	156.706				1.78	38053.2	38.0532
2.509	58835.1	58.8351				1.8874	41984.9	41.9849				0.11	-2387.1	2.3871				2.13	-42125.4	42.1254		3.72	29487.8	29.4878	7.92	207.397		4.48	14603.5	14.6035				1.86	-23449.8	23.4498				3.95	-156285	156.285				1.78	38193.7	38.1937
2.51	58835.1	58.8351				1.8874	41844.5	41.8445				0.11	-2387.1	2.3871				2.13	-41844.5	41.8445		3.72	29628.2	29.6282	7.92	206.695		4.48	14603.5	14.6035				1.89	-24151.9	24.1519				3.95	-155723	155.723				1.78	38334.1	38.3341
2.51	58835.1	58.8351				1.8859	41844.5	41.8445				0.11	-2527.52	2.52752				2.13	-41984.9	41.9849		3.72	29628.2	29.6282	7.92	207.257		4.48	14743.9	14.7439				1.89	-23730.6	23.7306				3.95	-155302	155.302				1.78	37912.8	37.9128
2.509	58835.1	58.8351				1.8874	42125.4	42.1254				0.11	-2667.94	2.66794				2.14	-41844.5	41.8445		3.72	29909	29.909	7.92	208.099		4.48	14463	14.463				1.89	-23590.2	23.5902				3.95	-154600	154.6				1.78	38334.1	38.3341
2.509	58975.5	58.9755				1.8844	41984.9	41.9849				0.11	-3370.03	3.37003				2.13	-41984.9	41.9849		3.72	29768.6	29.7686	7.92	208.942		4.48	14322.6	14.3226				1.9	-23449.8	23.4498				3.95	-154460	154.46				1.78	38053.2	38.0532
2.512	58975.5	58.9755				1.8874	41844.5	41.8445				0.11	-4072.12	4.07212				2.13	-41984.9	41.9849		3.73	29768.6	29.7686	7.92	208.661		4.48	14322.6	14.3226				1.9	-23449.8	23.4498				3.95	-154179	154.179				1.78	37912.8	37.9128
2.509	58975.5	58.9755				1.8844	41984.9	41.9849				0.11	-4072.12	4.07212				2.13	-41984.9	41.9849		3.73	29487.8	29.4878	7.92	209.503		4.48	14603.5	14.6035				1.9	-23449.8	23.4498				3.95	-154038	154.038				1.78	38053.2	38.0532
2.51	58975.5	58.9755				1.8874	41844.5	41.8445				0.11	-4072.12	4.07212				2.13	-41844.5	41.8445		3.73	29628.2	29.6282	7.92	209.363		4.48	14603.5	14.6035				1.9	-23449.8	23.4498				3.95	-153617	153.617				1.78	37912.8	37.9128
2.509	58835.1	58.8351				1.8874	41844.5	41.8445				0.11	-3791.28	3.79128				2.13	-41844.5	41.8445		3.73	29628.2	29.6282	7.92	208.942		4.48	14603.5	14.6035				1.9	-23309.4	23.3094				3.95	-153617	153.617				1.78	38053.2	38.0532
2.51	58835.1	58.8351				1.8874	41844.5	41.8445				0.11	-3370.03	3.37003				2.13	-41844.5	41.8445		3.73	29768.6	29.7686	7.92	209.925		4.48	14463	14.463				1.9	-23169	23.169				3.95	-153196	153.196				1.78	38053.2	38.0532
2.51	58554.3	58.5543				1.8859	41704.1	41.7041				0.11	-3229.61	3.22961				2.13	-41844.5	41.8445		3.73	29487.8	29.4878	7.92	209.925		4.48	14603.5	14.6035				1.9	-23169	23.169				3.95	-153196	153.196				1.78	37772.4	37.7724
2.51	58413.8	58.4138				1.8859	41844.5	41.8445				0.11	-2667.94	2.66794				2.13	-41984.9	41.9849		3.73	29487.8	29.4878	7.92	209.784		4.48	14463	14.463				1.9	-23309.4	23.3094				3.95	-153196	153.196				1.78	37912.8	37.9128
2.512	58413.8	58.4138				1.8874	41704.1	41.7041				0.11	-2948.78	2.94878				2.13	-41844.5	41.8445		3.73	29206.9	29.2069	7.92	208.661		4.48	14463	14.463				1.91	-23169	23.169				3.95	-155583	155.583				1.78	37912.8	37.9128
2.512	58413.8	58.4138				1.8889	41704.1	41.7041				0.11	-2808.36	2.80836				2.13	-42125.4	42.1254		3.73	29487.8	29.4878	7.92	209.784		4.48	14603.5	14.6035				1.9	-23169	23.169				3.95	-157128	157.128				1.78	37912.8	37.9128
2.514	58273.4	58.2734				1.8889	41844.5	41.8445				0.11	-2527.52	2.52752				2.13	-41984.9	41.9849		3.73	29487.8	29.4878	7.92	211.469		4.48	14743.9	14.7439				1.9	-23169	23.169				3.95	-158391	158.391				1.78	37912.8	37.9128
2.512	58273.4	58.2734				1.8874	41844.5	41.8445				0.11	-2667.94	2.66794				2.13	-42546.6	42.5466		3.73	29628.2	29.6282	7.92	212.031		4.48	14463	14.463				1.9	-23169	23.169				3.95	-159796	159.796				1.78	37772.4	37.7724
2.51	57992.6	57.9926				1.8889	41704.1	41.7041				0.11	-2527.52	2.52752				2.13	-42406.2	42.4062		3.73	29628.2	29.6282	7.92	211.329		4.48	14322.6	14.3226				1.9	-23169	23.169				3.95	-160919	160.919				1.78	37772.4	37.7724
2.51	57992.6	57.9926				1.8874	41704.1	41.7041				0.11	-2387.1	2.3871				2.13	-42546.6	42.5466		3.73	29487.8	29.4878	7.92	210.908		4.48	14322.6	14.3226				1.91	-23028.5	23.0285				3.95	-162042	162.042				1.79	43950.8	43.9508
2.512	57992.6	57.9926				1.8859	41563.7	41.5637				0.11	-2527.52	2.52752				2.14	-42546.6	42.5466		3.73	29487.8	29.4878	7.92	210.346		4.48	14463	14.463				1.91	-23028.5	23.0285				3.95	-163446	163.446				1.78	37210.7	37.2107
2.51	57711.8	57.7118				1.8874	41704.1	41.7041				0.11	-2527.52	2.52752				2.13	-42687	42.687		3.74	29206.9	29.2069	7.92	209.784		4.48	14603.5	14.6035				1.91	-23169	23.169				3.95	-164851	164.851				1.78	38614.9	38.6149
2.514	57711.8	57.7118				1.8859	41704.1	41.7041				0.11	-2246.69	2.24669				2.13	-42546.6	42.5466		3.73	29347.3	29.3473	7.92	210.346		4.48	14463	14.463				1.91	-23169	23.169				3.95	-164429	164.429				1.79	40440.3	40.4403
2.512	57571.3	57.5713				1.8874	41704.1	41.7041				0.11	-2808.36	2.80836				2.13	-42406.2	42.4062		3.73	29487.8	29.4878	7.92	211.048		4.48	14603.5	14.6035				1.91	-22888.1	22.8881				3.95	-163446	163.446				1.8	40440.3	40.4403
2.51	57430.9	57.4309				1.8889	41844.5	41.8445				0.11	-3650.86	3.65086				2.13	-42406.2	42.4062		3.73	29347.3	29.3473	7.92	212.312		4.48	14322.6	14.3226				1.91	-23028.5	23.0285				3.95	-163166	163.166				1.81	40019.1	40.0191
2.51	57571.3	57.5713				1.8859	41704.1	41.7041				0.11	-4072.12	4.07212				2.13	-41984.9	41.9849		3.73	29206.9	29.2069	7.92	212.031		4.48	14322.6	14.3226				1.91	-23169	23.169				3.95	-162604	162.604				1.81	39878.7	39.8787
2.51	57571.3	57.5713				1.8889	41704.1	41.7041				0.12	-4072.12	4.07212				2.13	-41984.9	41.9849		3.73	29347.3	29.3473	7.92	210.908		4.48	14463	14.463				1.91	-23028.5	23.0285				3.95	-162604	162.604				1.81	39738.3	39.7383
2.509	57290.5	57.2905				1.8889	41844.5	41.8445				0.12	-4212.54	4.21254				2.13	-41984.9	41.9849		3.74	29206.9	29.2069	7.92	211.048		4.48	14322.6	14.3226				1.91	-22888.1	22.8881				3.95	-162463	162.463				1.81	39457.4	39.4574
2.512	57430.9	57.4309				1.8905	41844.5	41.8445				0.12	-4072.12	4.07212				2.13	-42265.8	42.2658		3.73	29206.9	29.2069	7.92	211.61		4.48	14743.9	14.7439				1.91	-22888.1	22.8881				3.95	-162042	162.042				1.81	39597.8	39.5978
2.512	57430.9	57.4309				1.8889	41844.5	41.8445				0.12	-3229.61	3.22961				2.13	-42125.4	42.1254		3.73	29206.9	29.2069	7.92	213.154		4.48	14463	14.463				1.91	-23028.5	23.0285				3.95	-162183	162.183				1.81	39457.4	39.4574
2.51	57430.9	57.4309				1.8874	41704.1	41.7041				0.11	-2808.36	2.80836				2.13	-42265.8	42.2658		3.73	29206.9	29.2069	7.92	213.154		4.48	14182.2	14.1822				1.91	-23028.5	23.0285				3.95	-162042	162.042				1.81	39597.8	39.5978
2.509	57150.1	57.1501				1.8889	41844.5	41.8445				0.12	-2808.36	2.80836				2.13	-41844.5	41.8445		3.73	29206.9	29.2069	7.92	210.908		4.48	14322.6	14.3226				1.91	-22888.1	22.8881				3.95	-162042	162.042				1.82	39317	39.317
2.51	57290.5	57.2905				1.8874	41844.5	41.8445				0.12	-2948.78	2.94878				2.13	-41984.9	41.9849		3.73	28926.1	28.9261	7.92	211.469		4.48	14463	14.463				1.91	-22888.1	22.8881				3.95	-161621	161.621				1.82	39317	39.317
2.509	57571.3	57.5713				1.8874	41844.5	41.8445				0.12	-2667.94	2.66794				2.13	-42125.4	42.1254		3.73	29206.9	29.2069	7.92	212.593		4.48	14322.6	14.3226				1.91	-23028.5	23.0285				3.95	-162042	162.042				1.82	39317	39.317
2.51	57430.9	57.4309				1.8889	41984.9	41.9849				0.12	-2527.52	2.52752				2.13	-42125.4	42.1254		3.73	29347.3	29.3473	7.92	213.014		4.48	14322.6	14.3226				1.91	-22888.1	22.8881				3.95	-161902	161.902				1.81	39317	39.317
2.509	57430.9	57.4309				1.8859	41844.5	41.8445				0.12	-2527.52	2.52752				2.13	-42265.8	42.2658		3.73	29347.3	29.3473	7.92	212.593		4.48	14182.2	14.1822				1.91	-23028.5	23.0285				3.95	-162042	162.042				1.82	39317	39.317
2.507	57150.1	57.1501				1.8889	41563.7	41.5637				0.12	-2387.1	2.3871				2.13	-42265.8	42.2658		3.73	29206.9	29.2069	7.92	210.486		4.48	14322.6	14.3226				1.91	-22888.1	22.8881				3.95	-162042	162.042				1.82	39176.6	39.1766
2.507	57290.5	57.2905				1.8874	41844.5	41.8445				0.12	-2246.69	2.24669				2.13	-42125.4	42.1254		3.74	29206.9	29.2069	7.92	210.486		4.48	14463	14.463				1.91	-22747.7	22.7477				3.95	-162604	162.604				1.82	39176.6	39.1766
2.507	57290.5	57.2905				1.8889	41563.7	41.5637				0.12	-2106.27	2.10627				2.13	-41984.9	41.9849		3.73	29206.9	29.2069	7.92	212.171		4.48	14322.6	14.3226				1.91	-22888.1	22.8881				3.95	-164851	164.851				1.82	39317	39.317
2.507	57711.8	57.7118				1.8889	41704.1	41.7041				0.12	-2246.69	2.24669				2.13	-42125.4	42.1254		3.74	29347.3	29.3473	7.92	213.014		4.48	14182.2	14.1822				1.91	-22888.1	22.8881				3.95	-165412	165.412				1.82	39176.6	39.1766
2.51	58273.4	58.2734				1.8874	41704.1	41.7041				0.12	-2527.52	2.52752				2.13	-42125.4	42.1254		3.74	29206.9	29.2069	7.92	212.874		4.48	14182.2	14.1822				1.91	-22888.1	22.8881				3.95	-167238	167.238				1.82	39176.6	39.1766
2.509	58273.4	58.2734				1.8889	41563.7	41.5637				0.12	-3510.45	3.51045				2.13	-42265.8	42.2658		3.74	29487.8	29.4878	7.92	209.082		4.48	14463	14.463				1.91	-22888.1	22.8881				3.95	-168782	168.782				1.82	39176.6	39.1766
2.507	57711.8	57.7118				1.8889	41704.1	41.7041				0.12	-4212.54	4.21254				2.13	-42265.8	42.2658		3.74	29347.3	29.3473	7.92	204.729		4.48	14322.6	14.3226				1.91	-22747.7	22.7477				3.95	-170046	170.046				1.82	38895.8	38.8957
2.51	57571.3	57.5713				1.8859	41704.1	41.7041				0.12	-4072.12	4.07212				2.13	-42265.8	42.2658		3.74	29347.3	29.3473	7.92	203.325		4.48	14322.6	14.3226				1.91	-22888.1	22.8881				3.95	-171310	171.31				1.82	39317	39.317
2.509	57430.9	57.4309				1.8859	41704.1	41.7041				0.12	-3931.7	3.9317				2.13	-42265.8	42.2658		3.74	29066.5	29.0665	7.92	202.763		4.48	14182.2	14.1822				1.91	-22888.1	22.8881				3.95	-172714	172.714				1.82	40721.2	40.7212
2.512	57571.3	57.5713				1.8905	41844.5	41.8445				0.12	-4072.12	4.07212				2.13	-42265.8	42.2658		3.74	29206.9	29.2069	7.92	202.342		4.48	14322.6	14.3226				1.91	-22466.9	22.4669				3.95	-174118	174.118				1.84	41984.9	41.9849
2.509	57430.9	57.4309				1.8859	41563.7	41.5637				0.12	-3370.03	3.37003				2.13	-42265.8	42.2658		3.74	29206.9	29.2069	7.92	201.078		4.48	14322.6	14.3226				1.91	-22888.1	22.8881				3.95	-174259	174.259				1.85	41282.9	41.2829
2.51	57711.8	57.7118				1.8874	41563.7	41.5637				0.12	-3089.19	3.08919				2.13	-42265.8	42.2658		3.74	29066.5	29.0665	7.92	201.921		4.48	14603.5	14.6035				1.91	-22747.7	22.7477				3.96	-173276	173.276				1.85	41002	41.002
2.512	57992.6	57.9926				1.8874	41563.7	41.5637				0.12	-2808.36	2.80836				2.13	-42406.2	42.4062		3.74	29066.5	29.0665	7.92	203.044		4.48	14322.6	14.3226				1.91	-23169	23.169				3.96	-172714	172.714				1.86	40721.2	40.7212
2.51	57711.8	57.7118				1.8889	41704.1	41.7041				0.12	-2808.36	2.80836				2.13	-42406.2	42.4062		3.74	29206.9	29.2069	7.92	203.044		4.48	14182.2	14.1822				1.91	-24151.9	24.1519				3.95	-172574	172.574				1.86	40721.2	40.7212
2.51	57711.8	57.7118				1.8905	41563.7	41.5637				0.12	-2808.36	2.80836				2.13	-42406.2	42.4062		3.74	28926.1	28.9261	7.92	202.904		4.48	14463	14.463				1.91	-23449.8	23.4498				3.96	-172714	172.714				1.86	40580.8	40.5808
2.51	57711.8	57.7118				1.8889	41844.5	41.8445				0.12	-2667.94	2.66794				2.13	-42265.8	42.2658		3.74	28926.1	28.9261	7.92	201.64		4.48	14322.6	14.3226				1.93	-25696.5	25.6965				3.96	-172433	172.433				1.86	40440.3	40.4403
2.509	57992.6	57.9926				1.8889	41563.7	41.5637				0.12	-2667.94	2.66794				2.13	-42406.2	42.4062		3.74	28926.1	28.9261	7.92	201.921		4.48	14182.2	14.1822				1.96	-25134.8	25.1348				3.96	-172293	172.293				1.86	40580.8	40.5808
2.51	58133	58.133				1.8905	41563.7	41.5637				0.12	-2387.1	2.3871				2.13	-42406.2	42.4062		3.74	28926.1	28.9261	7.92	201.78		4.48	14322.6	14.3226				1.97	-24713.5	24.7135				3.96	-172152	172.152				1.86	40299.9	40.2999
2.512	57992.6	57.9926				1.8889	41704.1	41.7041				0.12	-2387.1	2.3871				2.13	-42265.8	42.2658		3.74	28785.7	28.7857	7.92	201.5		4.48	14182.2	14.1822				1.97	-24713.5	24.7135				3.96	-172152	172.152				1.86	40440.3	40.4403
2.51	58133	58.133				1.8859	41844.5	41.8445				0.12	-2387.1	2.3871				2.13	-42125.4	42.1254		3.74	28645.2	28.6453	7.92	201.078		4.48	14041.8	14.0418				1.98	-24292.3	24.2923				3.96	-172012	172.012				1.86	40440.3	40.4403
2.51	57852.2	57.8522				1.8874	41844.5	41.8445				0.12	-2387.1	2.3871				2.13	-42265.8	42.2658		3.74	28645.2	28.6453	7.92	201.219		4.48	14322.6	14.3226				1.98	-24432.7	24.4327				3.96	-172012	172.012				1.86	40299.9	40.2999
2.509	58133	58.133				1.8889	41563.7	41.5637				0.12	-2106.27	2.10627				2.13	-42406.2	42.4062		3.74	28645.2	28.6453	7.92	201.64		4.48	14322.6	14.3226				1.98	-24573.1	24.5731				3.96	-171731	171.731				1.86	40440.3	40.4403
2.51	58273.4	58.2734				1.892	41563.7	41.5637				0.12	-2246.69	2.24669				2.13	-42265.8	42.2658		3.74	28645.2	28.6453	7.92	200.095		4.48	14182.2	14.1822				1.98	-24432.7	24.4327				3.96	-171871	171.871				1.86	40159.5	40.1595
2.509	58273.4	58.2734				1.8889	41844.5	41.8445				0.12	-2106.27	2.10627				2.13	-42265.8	42.2658		3.74	28504.8	28.5048	7.92	202.061		4.48	14041.8	14.0418				1.98	-24292.3	24.2923				3.96	-171871	171.871				1.86	40440.3	40.4403
2.51	58413.8	58.4138				1.8889	41704.1	41.7041				0.12	-2246.69	2.24669				2.13	-42265.8	42.2658		3.74	28504.8	28.5048	7.92	200.517		4.48	14182.2	14.1822				1.98	-24432.7	24.4327				3.96	-171871	171.871				1.86	40159.5	40.1595
2.51	58413.8	58.4138				1.8889	41704.1	41.7041				0.12	-2387.1	2.3871				2.13	-42265.8	42.2658		3.74	28364.4	28.3644	7.92	199.955		4.48	14463	14.463				1.98	-24292.3	24.2923				3.96	-171731	171.731				1.86	40440.3	40.4403
2.51	58413.8	58.4138				1.8874	41844.5	41.8445				0.12	-2106.27	2.10627				2.13	-42406.2	42.4062		3.74	28504.8	28.5048	7.92	202.623		4.48	14182.2	14.1822				1.98	-24432.7	24.4327				3.96	-171591	171.591				1.86	40159.5	40.1595
2.51	58273.4	58.2734				1.8874	41844.5	41.8445				0.12	-2246.69	2.24669				2.13	-42406.2	42.4062		3.74	28224	28.224	7.92	202.623		4.48	14182.2	14.1822				1.98	-24151.9	24.1519				3.96	-170748	170.748				1.87	40159.5	40.1595
2.512	58133	58.133				1.8889	41984.9	41.9849				0.12	-1825.43	1.82543				2.13	-42406.2	42.4062		3.74	28364.4	28.3644	7.92	202.623		4.48	14182.2	14.1822				1.98	-24292.3	24.2923				3.96	-171731	171.731				1.86	40159.5	40.1595
2.509	57992.6	57.9926				1.8889	41984.9	41.9849				0.12	-2106.27	2.10627				2.13	-42406.2	42.4062		3.74	27943.2	27.9432	7.92	200.376		4.48	14182.2	14.1822				1.98	-24292.3	24.2923				3.96	-173697	173.697				1.87	40159.5	40.1595
2.51	57992.6	57.9926				1.8889	42265.8	42.2658				0.12	-2246.69	2.24669				2.13	-42265.8	42.2658		3.74	28224	28.224	7.92	202.623		4.48	14322.6	14.3226				1.98	-24292.3	24.2923				3.96	-174399	174.399				1.87	40019.1	40.0191
2.509	57852.2	57.8522				1.8889	42125.4	42.1254				0.12	-2106.27	2.10627				2.13	-42125.4	42.1254		3.74	28224	28.224	7.92	203.325		4.48	14182.2	14.1822				1.98	-24151.9	24.1519				3.96	-175803	175.803				1.86	40159.5	40.1595
2.51	57852.2	57.8522				1.8905	42265.8	42.2658				0.12	-1825.43	1.82543				2.13	-42265.8	42.2658		3.74	28083.6	28.0836	7.92	203.606		4.48	14182.2	14.1822				1.98	-24151.9	24.1519				3.96	-177488	177.488				1.86	40159.5	40.1595
2.509	57571.3	57.5713				1.8905	42406.2	42.4062				0.12	-1965.85	1.96585				2.13	-42125.4	42.1254		3.74	27943.2	27.9432	7.92	203.044		4.48	14182.2	14.1822				1.98	-24011.5	24.0115				3.96	-178892	178.892				1.87	40159.5	40.1595
2.51	57571.3	57.5713				1.8889	42546.6	42.5466				0.12	-1825.43	1.82543				2.13	-41844.5	41.8445		3.74	27943.2	27.9432	7.92	201.921		4.48	14041.8	14.0418				1.98	-24011.5	24.0115				3.97	-180156	180.156				1.87	41984.9	41.9849
2.512	57430.9	57.4309				1.8874	42687	42.687				0.12	-2106.27	2.10627				2.13	-42125.4	42.1254		3.74	27802.7	27.8027	7.92	201.64		4.48	14041.8	14.0418				1.98	-23590.2	23.5902				3.97	-181420	181.42				1.88	42967.9	42.9679
2.509	57150.1	57.1501				1.8889	42827.5	42.8275				0.12	-2387.1	2.3871				2.13	-41984.9	41.9849		3.74	27802.7	27.8027	7.92	202.061		4.48	14182.2	14.1822				1.98	-24573.1	24.5731				3.98	-182262	182.262				1.89	42125.4	42.1254
2.51	57150.1	57.1501				1.892	43108.3	43.1083				0.12	-3089.19	3.08919				2.13	-41984.9	41.9849		3.74	27943.2	27.9432	7.92	201.921		4.48	14041.8	14.0418				2	-26398.6	26.3986				3.98	-181279	181.279				1.89	41984.9	41.9849
2.51	57430.9	57.4309				1.8905	42967.9	42.9679				0.12	-4212.54	4.21254				2.13	-41984.9	41.9849		3.74	27662.3	27.6623	7.92	204.168		4.48	14322.6	14.3226				2.03	-26258.1	26.2581				3.99	-180718	180.718				1.89	41984.9	41.9849
2.51	57150.1	57.1501				1.892	42967.9	42.9679				0.13	-4352.95	4.35295				2.13	-41984.9	41.9849		3.74	27662.3	27.6623	7.92	202.904		4.48	14322.6	14.3226				2.04	-25696.5	25.6965				3.99	-180297	180.297				1.9	41704.1	41.7041
2.51	57290.5	57.2905				1.8874	43248.7	43.2487				0.13	-3791.28	3.79128				2.13	-42265.8	42.2658		3.74	27662.3	27.6623	7.92	204.729		4.48	14182.2	14.1822				2.04	-25556	25.556				3.99	-180016	180.016				1.9	41844.5	41.8445
2.51	57150.1	57.1501				1.8889	43529.5	43.5295				0.13	-4072.12	4.07212				2.13	-42125.4	42.1254		3.74	27662.3	27.6623	7.92	204.308		4.48	14182.2	14.1822				2.05	-25556	25.556				3.99	-180016	180.016				1.9	41704.1	41.7041
2.51	57009.7	57.0097				1.8905	43670	43.67				0.13	-3650.86	3.65086				2.13	-41984.9	41.9849		3.74	27662.3	27.6623	7.92	205.01		4.48	14041.8	14.0418				2.04	-25415.6	25.4156				3.99	-179594	179.594				1.9	41563.7	41.5637
2.509	57290.5	57.2905				1.892	43529.5	43.5295				0.13	-3370.03	3.37003				2.13	-41844.5	41.8445		3.74	27521.9	27.5219	7.92	205.572		4.48	13901.4	13.9014				2.05	-25556	25.556				4	-179173	179.173				1.9	41563.7	41.5637
2.51	57150.1	57.1501				1.8905	43529.5	43.5295				0.13	-3089.19	3.08919				2.13	-41844.5	41.8445		3.74	27521.9	27.5219	7.92	205.712		4.48	13901.4	13.9014				2.05	-25415.6	25.4156				4	-179314	179.314				1.9	41423.3	41.4233
2.51	57430.9	57.4309				1.8905	43810.4	43.8104				0.13	-2667.94	2.66794				2.13	-41844.5	41.8445		3.74	27381.5	27.3815	7.92	204.448		4.48	13761	13.761				2.05	-25275.2	25.2752				4	-179173	179.173				1.9	41423.3	41.4233
2.51	57150.1	57.1501				1.892	43950.8	43.9508				0.13	-2667.94	2.66794				2.13	-41984.9	41.9849		3.73	27521.9	27.5219	7.92	204.168		4.48	14041.8	14.0418				2.05	-25275.2	25.2752				4	-179033	179.033				1.9	41423.3	41.4233
2.512	57430.9	57.4309				1.892	44091.2	44.0912				0.13	-2527.52	2.52752				2.13	-41984.9	41.9849		3.74	27521.9	27.5219	7.92	205.151		4.48	13901.4	13.9014				2.05	-25134.8	25.1348				4	-178612	178.612				1.9	41423.3	41.4233
2.509	57290.5	57.2905				1.892	44231.6	44.2316				0.13	-2387.1	2.3871				2.13	-41984.9	41.9849		3.74	27381.5	27.3815	7.92	205.853		4.48	14182.2	14.1822				2.05	-25134.8	25.1348				4	-178612	178.612				1.9	41282.9	41.2829
2.509	57852.2	57.8522				1.8935	44231.6	44.2316				0.13	-2246.69	2.24669				2.13	-41984.9	41.9849		3.74	27241.1	27.2411	7.92	205.853		4.48	13761	13.761				2.05	-25134.8	25.1348				4	-178612	178.612				1.9	41282.9	41.2829
2.51	58133	58.133				1.8935	44372.1	44.3721				0.13	-2387.1	2.3871				2.13	-42125.4	42.1254		3.74	27241.1	27.2411	7.92	206.414		4.48	13901.4	13.9014				2.05	-25275.2	25.2752				4	-178190	178.19				1.9	41282.9	41.2829
2.512	58273.4	58.2734				1.892	44372.1	44.3721				0.13	-2387.1	2.3871				2.13	-42125.4	42.1254		3.74	27241.1	27.2411	7.92	206.836		4.48	13901.4	13.9014				2.05	-25134.8	25.1348				4	-178050	178.05				1.91	41002	41.002
2.51	57711.8	57.7118				1.895	44231.6	44.2316				0.13	-2246.69	2.24669				2.13	-42406.2	42.4062		3.74	27100.7	27.1007	7.92	205.431		4.48	14041.8	14.0418				2.05	-25134.8	25.1348				4	-177769	177.769				1.9	41282.9	41.2829
2.51	57711.8	57.7118				1.8965	44512.5	44.5125				0.13	-2387.1	2.3871				2.13	-42406.2	42.4062		3.74	26960.2	26.9602	7.92	206.414		4.48	13901.4	13.9014				2.05	-25275.2	25.2752				4	-177909	177.909				1.91	41282.9	41.2829
2.51	57992.6	57.9926				1.8965	44372.1	44.3721				0.13	-2948.78	2.94878				2.13	-42546.6	42.5466		3.74	26960.2	26.9602	7.92	208.24		4.48	14041.8	14.0418				2.05	-25134.8	25.1348				4	-178892	178.892				1.9	41142.4	41.1424
2.514	57711.8	57.7118				1.8965	44652.9	44.6529				0.13	-3510.45	3.51045				2.13	-42687	42.687		3.74	26819.8	26.8198	7.92	208.661		4.48	13901.4	13.9014				2.05	-25134.8	25.1348				4	-182262	182.262				1.9	41142.4	41.1424
2.512	57992.6	57.9926				1.8981	44512.5	44.5125				0.13	-4212.54	4.21254				2.13	-42687	42.687		3.74	26960.2	26.9602	7.92	208.38		4.48	13901.4	13.9014				2.06	-24994.4	24.9944				4.01	-182684	182.684				1.9	41002	41.002
2.512	57992.6	57.9926				1.8981	44652.9	44.6529				0.13	-4072.12	4.07212				2.13	-42546.6	42.5466		3.74	26819.8	26.8198	7.92	207.959		4.48	13901.4	13.9014				2.06	-25134.8	25.1348				4.01	-184088	184.088				1.9	41002	41.002
2.51	58133	58.133				1.8996	44793.3	44.7933				0.13	-4212.54	4.21254				2.13	-42687	42.687		3.74	26819.8	26.8198	7.92	208.942		4.48	13901.4	13.9014				2.05	-24994.4	24.9944				4.01	-185632	185.632				1.9	40861.6	40.8616
2.51	58273.4	58.2734				1.9011	44793.3	44.7933				0.13	-4212.54	4.21254				2.13	-42265.8	42.2658		3.73	26819.8	26.8198	7.92	209.223		4.48	14182.2	14.1822				2.06	-24994.4	24.9944				4.02	-186756	186.756				1.9	40861.6	40.8616
2.509	58133	58.133				1.9011	44793.3	44.7933				0.13	-3650.86	3.65086				2.13	-42406.2	42.4062		3.74	26679.4	26.6794	7.92	209.363		4.48	13901.4	13.9014				2.06	-24994.4	24.9944				4.03	-188160	188.16				1.9	41142.4	41.1424
2.51	58413.8	58.4138				1.9026	44793.3	44.7933				0.13	-3370.03	3.37003				2.13	-42406.2	42.4062		3.74	26679.4	26.6794	7.92	207.818		4.48	13901.4	13.9014				2.06	-25134.8	25.1348				4.04	-189002	189.002				1.91	41704.1	41.7041
2.512	58273.4	58.2734				1.9026	44933.7	44.9337				0.13	-3089.19	3.08919				2.13	-42406.2	42.4062		3.74	26539	26.539	7.92	209.223		4.48	14041.8	14.0418				2.06	-26539	26.539				4.05	-189845	189.845				1.91	43950.8	43.9508
2.509	58413.8	58.4138				1.9026	44933.7	44.9337				0.13	-2808.36	2.80836				2.13	-42265.8	42.2658		3.74	26819.8	26.8198	7.92	210.206		4.48	13901.4	13.9014				2.09	-28224	28.224				4.06	-189705	189.705				1.93	43670	43.67
2.509	58413.8	58.4138				1.9057	44933.7	44.9337				0.13	-2808.36	2.80836				2.13	-42265.8	42.2658		3.74	26679.4	26.6794	7.92	210.346		4.48	14041.8	14.0418				2.13	-27100.7	27.1007				4.06	-188441	188.441				1.93	42967.9	42.9679
2.509	57992.6	57.9926				1.9057	45074.1	45.0741				0.13	-2667.94	2.66794				2.13	-42406.2	42.4062		3.74	26539	26.539	7.92	210.065		4.48	13901.4	13.9014				2.14	-27100.7	27.1007				4.07	-188020	188.02				1.93	42967.9	42.9679
2.51	58413.8	58.4138				1.9041	45214.6	45.2146				0.13	-2527.52	2.52752				2.13	-42406.2	42.4062		3.74	26258.1	26.2581	7.92	210.346		4.48	13901.4	13.9014				2.14	-26679.4	26.6794				4.07	-187739	187.739				1.94	42967.9	42.9679
2.51	58273.4	58.2734				1.9041	45074.1	45.0741				0.13	-2527.52	2.52752				2.13	-42265.8	42.2658		3.74	26398.6	26.3986	7.92	210.065		4.48	13901.4	13.9014				2.14	-26819.8	26.8198				4.07	-187317	187.317				1.94	42687	42.687
2.51	58133	58.133				1.9072	45214.6	45.2146				0.13	-2527.52	2.52752				2.13	-42265.8	42.2658		3.74	26117.7	26.1177	7.92	211.329		4.48	13901.4	13.9014				2.14	-26960.2	26.9602				4.08	-187037	187.037				1.94	42546.6	42.5466
2.509	58133	58.133				1.9072	45214.6	45.2146				0.13	-2246.69	2.24669				2.13	-42406.2	42.4062		3.74	26258.1	26.2581	7.92	211.189		4.48	13901.4	13.9014				2.14	-26819.8	26.8198				4.08	-186756	186.756				1.94	42687	42.687
2.512	57852.2	57.8522				1.9117	45214.6	45.2146				0.13	-2246.69	2.24669				2.13	-42265.8	42.2658		3.74	26398.6	26.3986	7.92	211.189		4.48	13901.4	13.9014				2.15	-26539	26.539				4.08	-186615	186.615				1.94	42546.6	42.5466
2.51	57852.2	57.8522				1.9102	45355	45.355				0.13	-2387.1	2.3871				2.13	-42546.6	42.5466		3.74	26398.6	26.3986	7.92	211.75		4.48	13761	13.761				2.15	-26539	26.539				4.08	-186335	186.335				1.94	42546.6	42.5466
2.51	57852.2	57.8522				1.9102	45495.4	45.4954				0.13	-2246.69	2.24669				2.13	-42265.8	42.2658		3.74	26117.7	26.1177	7.92	210.206		4.48	14041.8	14.0418				2.15	-26398.6	26.3986				4.08	-186194	186.194				1.94	42265.8	42.2658
2.507	57852.2	57.8522				1.9133	45355	45.355				0.13	-2527.52	2.52752				2.13	-42265.8	42.2658		3.74	25836.9	25.8369	7.92	212.171		4.48	13761	13.761				2.15	-26539	26.539				4.08	-185913	185.913				1.95	42406.2	42.4062
2.51	57711.8	57.7118				1.9133	45355	45.355				0.13	-2948.78	2.94878				2.13	-42406.2	42.4062		3.74	26117.7	26.1177	7.92	211.75		4.48	13901.4	13.9014				2.15	-26539	26.539				4.08	-185773	185.773				1.95	42406.2	42.4062
2.51	57711.8	57.7118				1.9133	45355	45.355				0.13	-4072.12	4.07212				2.13	-42546.6	42.5466		3.74	26117.7	26.1177	7.92	210.065		4.48	13761	13.761				2.15	-26398.6	26.3986				4.09	-185492	185.492				1.95	42406.2	42.4062
2.51	57430.9	57.4309				1.9148	45495.4	45.4954				0.14	-4352.95	4.35295				2.13	-42265.8	42.2658		3.74	25977.3	25.9773	7.92	211.469		4.48	14182.2	14.1822				2.15	-26398.6	26.3986				4.09	-185632	185.632				1.95	42265.8	42.2658
2.51	57290.5	57.2905				1.9133	45495.4	45.4954				0.14	-4212.54	4.21254				2.13	-42265.8	42.2658		3.74	26117.7	26.1177	7.92	213.716		4.48	13901.4	13.9014				2.15	-26539	26.539				4.09	-184088	184.088				1.95	42406.2	42.4062
2.512	57009.7	57.0097				1.9148	45495.4	45.4954				0.14	-4072.12	4.07212				2.13	-42546.6	42.5466		3.74	25977.3	25.9773	7.92	213.435		4.48	13901.4	13.9014				2.15	-26398.6	26.3986				4.09	-185352	185.352				1.95	42406.2	42.4062
2.51	57150.1	57.1501				1.9178	45635.8	45.6358				0.14	-3791.28	3.79128				2.13	-42406.2	42.4062		3.74	25836.9	25.8369	7.92	213.576		4.48	13901.4	13.9014				2.15	-26398.6	26.3986				4.09	-187317	187.317				1.95	42125.4	42.1254
2.51	57150.1	57.1501				1.9178	45495.4	45.4954				0.14	-3229.61	3.22961				2.13	-42546.6	42.5466		3.74	25836.9	25.8369	7.92	212.312		4.48	13901.4	13.9014				2.15	-26258.1	26.2581				4.09	-190687	190.687				1.95	42265.8	42.2658
2.512	57009.7	57.0097				1.9178	45495.4	45.4954				0.14	-3229.61	3.22961				2.13	-42546.6	42.5466		3.74	25836.9	25.8369	7.92	215.261		4.48	13761	13.761				2.15	-26398.6	26.3986				4.1	-190828	190.828				1.95	42125.4	42.1254
2.512	57150.1	57.1501				1.9178	45635.8	45.6358				0.14	-2948.78	2.94878				2.13	-42827.4	42.8274		3.74	25836.9	25.8369	7.92	214.839		4.48	14041.8	14.0418				2.15	-26258.1	26.2581				4.1	-192372	192.373				1.95	41984.9	41.9849
2.512	56869.2	56.8692				1.9193	45495.4	45.4954				0.14	-2667.94	2.66794				2.13	-42546.6	42.5466		3.74	25836.9	25.8369	7.92	214.839		4.48	13901.4	13.9014				2.15	-26258.1	26.2581				4.1	-193777	193.777				1.95	45495.4	45.4954
2.509	57150.1	57.1501				1.9209	45776.2	45.7762				0.14	-2667.94	2.66794				2.13	-42406.2	42.4062		3.74	25556	25.556	7.92	214.839		4.48	13901.4	13.9014				2.15	-26258.1	26.2581				4.12	-194760	194.76				1.95	41704.1	41.7041
2.51	57150.1	57.1501				1.9209	45776.2	45.7762				0.14	-2527.52	2.52752				2.13	-42406.2	42.4062		3.74	25836.9	25.8369	7.92	215.682		4.48	13761	13.761				2.15	-26258.1	26.2581				4.12	-196164	196.164				1.95	43248.7	43.2487
2.507	56728.8	56.7288				1.9209	45916.6	45.9166				0.14	-2246.69	2.24669				2.13	-42546.6	42.5466		3.74	25556	25.556	7.92	215.963		4.48	13901.4	13.9014				2.15	-26960.2	26.9602				4.14	-197006	197.006				1.96	45214.6	45.2146
2.509	56869.2	56.8692				1.9239	45916.6	45.9166				0.14	-2387.1	2.3871				2.13	-42546.6	42.5466		3.73	25556	25.556	7.92	215.822		4.48	13901.4	13.9014				2.15	-26258.1	26.2581				4.15	-196445	196.445				1.97	44793.3	44.7933
2.507	57009.7	57.0097				1.9239	46057.1	46.0571				0.14	-2246.69	2.24669				2.13	-42406.2	42.4062		3.74	25556	25.556	7.92	215.682		4.48	13901.4	13.9014				2.16	-27943.2	27.9432				4.15	-196585	196.585				1.97	44231.6	44.2316
2.509	57009.7	57.0097				1.9254	46197.5	46.1975				0.14	-2387.1	2.3871				2.13	-42406.2	42.4062		3.74	25696.5	25.6965	7.92	216.384		4.48	13761	13.761				2.19	-29347.3	29.3473				4.16	-195462	195.462				1.98	44231.6	44.2316
2.509	57150.1	57.1501				1.9254	46057.1	46.0571				0.14	-2106.27	2.10627				2.13	-42406.2	42.4062		3.74	25415.6	25.4156	7.92	216.665		4.48	13761	13.761				2.22	-28645.2	28.6453				4.16	-195181	195.181				1.98	44091.2	44.0912
2.51	57150.1	57.1501				1.9254	46337.9	46.3379				0.14	-2106.27	2.10627				2.13	-42687	42.687		3.74	25556	25.556	7.92	216.103		4.48	13761	13.761				2.22	-28364.4	28.3644				4.17	-194760	194.76				1.98	44091.2	44.0912
2.507	56869.2	56.8692				1.9269	46197.5	46.1975				0.14	-2387.1	2.3871				2.13	-42546.6	42.5466		3.74	25275.2	25.2752	7.92	215.963		4.48	13761	13.761				2.22	-28224	28.224				4.17	-194338	194.338				1.98	43810.4	43.8104
2.51	57009.7	57.0097				1.93	46057.1	46.0571				0.14	-2808.36	2.80836				2.13	-42406.2	42.4062		3.74	25275.2	25.2752	7.92	217.788		4.48	13901.4	13.9014				2.22	-28224	28.224				4.17	-194198	194.198				1.98	43810.4	43.8104
2.512	57430.9	57.4309				1.9269	45776.2	45.7762				0.14	-3791.28	3.79128				2.13	-42546.6	42.5466		3.74	25696.5	25.6965	7.92	217.788		4.48	13901.4	13.9014				2.23	-28083.6	28.0836				4.17	-193777	193.777				1.99	43670	43.67
2.509	57992.6	57.9926				1.9315	45776.2	45.7762				0.14	-4352.95	4.35295				2.13	-42546.6	42.5466		3.74	25275.2	25.2752	7.92	218.49		4.48	13620.5	13.6205				2.23	-27943.2	27.9432				4.17	-193496	193.496				1.99	43670	43.67
2.51	57852.2	57.8522				1.9315	45776.2	45.7762				0.14	-4493.37	4.49337				2.13	-42265.8	42.2658		3.74	25134.8	25.1348	7.92	219.333		4.48	13761	13.761				2.23	-27943.2	27.9432				4.17	-193215	193.215				1.99	43810.4	43.8104
2.51	57430.9	57.4309				1.93	45776.2	45.7762				0.14	-4352.95	4.35295				2.13	-42687	42.687		3.74	25275.2	25.2752	7.92	218.35		4.48	13620.5	13.6205				2.23	-27943.2	27.9432				4.18	-193075	193.075				1.99	43670	43.67
2.512	57150.1	57.1501				1.9345	45776.2	45.7762				0.14	-4352.95	4.35295				2.13	-42546.6	42.5466		3.73	25134.8	25.1348	7.92	220.316		4.48	13761	13.761				2.23	-27802.7	27.8027				4.17	-193075	193.075				1.99	43670	43.67
2.51	57150.1	57.1501				1.93	45776.2	45.7762				0.15	-3650.86	3.65086				2.13	-42546.6	42.5466		3.73	25134.8	25.1348	7.92	220.456		4.48	13761	13.761				2.23	-27943.2	27.9432				4.18	-192934	192.934				1.99	43529.5	43.5295
2.51	57290.5	57.2905				1.9345	45635.8	45.6358				0.14	-3089.19	3.08919				2.13	-42546.6	42.5466		3.74	25134.8	25.1348	7.92	219.052		4.48	13620.5	13.6205				2.23	-27943.2	27.9432				4.18	-192653	192.653				1.99	43529.5	43.5295
2.509	57430.9	57.4309				1.9361	45635.8	45.6358				0.14	-2948.78	2.94878				2.13	-42125.4	42.1254		3.74	25134.8	25.1348	7.92	222.141		4.48	13761	13.761				2.23	-27802.7	27.8027				4.18	-192653	192.653				1.99	43389.1	43.3891
2.509	57571.3	57.5713				1.9361	45495.4	45.4954				0.14	-2667.94	2.66794				2.13	-42406.2	42.4062		3.74	24994.4	24.9944	7.92	222.422		4.48	13761	13.761				2.23	-27662.3	27.6623				4.18	-192513	192.513				1.99	43389.1	43.3891
2.509	57571.3	57.5713				1.9361	45635.8	45.6358				0.14	-2808.36	2.80836				2.13	-42125.4	42.1254		3.74	24994.4	24.9944	7.92	221.86		4.48	13620.5	13.6205				2.23	-27802.7	27.8027				4.18	-192372	192.373				1.99	43389.1	43.3891
2.509	57430.9	57.4309				1.9345	45635.8	45.6358				0.14	-2667.94	2.66794				2.13	-42265.8	42.2658		3.73	24854	24.854	7.92	221.299		4.48	13620.5	13.6205				2.24	-27662.3	27.6623				4.18	-192092	192.092				1.99	43389.1	43.3891
2.509	57571.3	57.5713				1.933	45495.4	45.4954				0.14	-2387.1	2.3871				2.13	-42125.4	42.1254		3.74	24994.4	24.9944	7.92	222.282		4.48	13761	13.761				2.23	-27802.7	27.8027				4.18	-192092	192.092				1.99	43248.7	43.2487
2.512	57571.3	57.5713				1.9361	45495.4	45.4954				0.15	-2527.52	2.52752				2.13	-42125.4	42.1254		3.74	24854	24.854	7.92	223.124		4.48	13620.5	13.6205				2.24	-27802.7	27.8027				4.18	-191951	191.951				1.99	43248.7	43.2487
2.51	57571.3	57.5713				1.9345	45495.4	45.4954				0.15	-2387.1	2.3871				2.13	-42125.4	42.1254		3.74	24854	24.854	7.92	222.703		4.48	13761	13.761				2.23	-27943.2	27.9432				4.18	-191951	191.951				1.99	43248.7	43.2487
2.509	57852.2	57.8522				1.9361	45355	45.355				0.14	-2246.69	2.24669				2.13	-42125.4	42.1254		3.74	24994.4	24.9944	7.92	221.72		4.48	13620.5	13.6205				2.23	-27802.7	27.8027				4.18	-191811	191.811				1.99	45635.8	45.6358
2.509	57711.8	57.7118				1.9361	45495.4	45.4954				0.14	-2246.69	2.24669				2.13	-42265.8	42.2658		3.74	24713.5	24.7135	7.92	222.703		4.48	13761	13.761				2.24	-27662.3	27.6623				4.18	-191530	191.53				1.99	43950.8	43.9508
2.51	57852.2	57.8522				1.9345	45495.4	45.4954				0.14	-2387.1	2.3871				2.13	-42125.4	42.1254		3.74	24854	24.854	7.92	222.984		4.48	13761	13.761				2.24	-27521.9	27.5219				4.18	-191530	191.53				1.99	43389.1	43.3891
2.51	57992.6	57.9926				1.9361	45495.4	45.4954				0.14	-2387.1	2.3871				2.13	-42125.4	42.1254		3.74	24854	24.854	7.92	224.247		4.48	13620.5	13.6205				2.24	-28083.6	28.0836				4.19	-191670	191.67				2	46057.1	46.0571
2.51	57711.8	57.7118				1.9376	45916.6	45.9166				0.14	-2948.78	2.94878				2.13	-42125.4	42.1254		3.74	24573.1	24.5731	7.92	224.669		4.48	13761	13.761				2.25	-30049.4	30.0494				4.18	-192092	192.092				2.01	46337.9	46.3379
2.51	57711.8	57.7118				1.9361	45776.2	45.7762				0.14	-3370.03	3.37003				2.13	-41844.5	41.8445		3.74	24713.5	24.7135	7.92	222.703		4.48	13620.5	13.6205				2.28	-30189.8	30.1898				4.18	-195883	195.883				2.02	45776.2	45.7762
2.51	57852.2	57.8522				1.9376	46057.1	46.0571				0.14	-4212.54	4.21254				2.13	-42125.4	42.1254		3.74	24713.5	24.7135	7.92	222.843		4.48	13620.5	13.6205				2.29	-29909	29.909				4.19	-197849	197.849				2.02	45635.8	45.6358
2.51	57852.2	57.8522				1.9391	46197.5	46.1975				0.15	-4633.79	4.63379				2.13	-41984.9	41.9849		3.74	24713.5	24.7135	7.92	224.388		4.48	13761	13.761				2.29	-29628.2	29.6282				4.19	-198410	198.41				2.03	45355	45.355
2.51	57852.2	57.8522				1.9421	46337.9	46.3379				0.15	-4914.63	4.91463				2.13	-42406.2	42.4062		3.74	24713.5	24.7135	7.92	223.264		4.48	13620.5	13.6205				2.3	-29487.8	29.4878				4.2	-199955	199.955				2.03	45214.6	45.2146
2.512	57711.8	57.7118				1.9391	46478.3	46.4783				0.15	-4212.54	4.21254				2.13	-42406.2	42.4062		3.74	24573.1	24.5731	7.92	223.405		4.48	13620.5	13.6205				2.3	-29347.3	29.3473				4.2	-201359	201.359				2.03	45214.6	45.2146
2.512	57571.3	57.5713				1.9421	46478.3	46.4783				0.15	-3931.7	3.9317				2.13	-42687	42.687		3.74	24713.5	24.7135	7.92	225.23		4.48	13620.5	13.6205				2.3	-29206.9	29.2069				4.21	-202623	202.623				2.03	45074.1	45.0741
2.51	57711.8	57.7118				1.9437	46899.6	46.8996				0.15	-3229.61	3.22961				2.13	-42687	42.687		3.74	24432.7	24.4327	7.92	224.388		4.48	13761	13.761				2.3	-29066.5	29.0665				4.22	-203887	203.887				2.03	45214.6	45.2146
2.51	57711.8	57.7118				1.9437	46478.3	46.4783				0.15	-2948.78	2.94878				2.13	-43108.3	43.1083		3.74	24573.1	24.5731	7.92	219.894		4.48	13480.1	13.4801				2.3	-29066.5	29.0665				4.22	-205010	205.01				2.03	44933.7	44.9337
2.51	57852.2	57.8522				1.9437	46618.7	46.6187				0.15	-2808.36	2.80836				2.13	-43108.3	43.1083		3.73	24432.7	24.4327	7.92	207.257		4.48	13620.5	13.6205				2.3	-29206.9	29.2069				4.23	-205853	205.853				2.03	44933.7	44.9337
2.51	57430.9	57.4309				1.9421	46899.6	46.8996				0.15	-2808.36	2.80836				2.13	-42827.4	42.8274		3.73	24292.3	24.2923	7.92	204.589		4.48	13761	13.761				2.3	-29347.3	29.3473				4.24	-204308	204.308				2.03	44933.7	44.9337
2.509	57290.5	57.2905				1.9452	46759.2	46.7592				0.15	-2527.52	2.52752				2.13	-42546.6	42.5466		3.74	24573.1	24.5731	7.92	203.887		4.48	13620.5	13.6205				2.3	-29206.9	29.2069				4.24	-203746	203.746				2.03	44793.3	44.7933
2.51	57290.5	57.2905				1.9482	47040	47.04				0.15	-2387.1	2.3871				2.14	-42546.6	42.5466		3.74	24432.7	24.4327	7.92	203.044		4.48	13620.5	13.6205				2.31	-29066.5	29.0665				4.25	-203185	203.185				2.03	44793.3	44.7933
2.51	56869.2	56.8692				1.9497	46899.6	46.8996				0.15	-2667.94	2.66794				2.13	-42687	42.687		3.74	24292.3	24.2923	7.92	202.202		4.48	13620.5	13.6205				2.3	-29066.5	29.0665				4.25	-202904	202.904				2.03	44512.5	44.5125
2.51	57150.1	57.1501				1.9452	47040	47.04				0.15	-2387.1	2.3871				2.13	-42546.6	42.5466		3.74	24151.9	24.1519	7.93	203.325		4.48	13761	13.761				2.3	-29066.5	29.0665				4.26	-202483	202.483				2.03	44652.9	44.6529
2.509	57009.7	57.0097				1.9497	47040	47.04				0.15	-2387.1	2.3871				2.13	-42546.6	42.5466		3.74	24151.9	24.1519	7.92	203.746		4.48	13480.1	13.4801				2.3	-28926.1	28.9261				4.26	-202202	202.202				2.04	44652.9	44.6529
2.509	56728.8	56.7288				1.9497	47040	47.04				0.15	-2387.1	2.3871				2.13	-42687	42.687		3.74	24151.9	24.1519	7.92	203.325		4.48	13620.5	13.6205				2.31	-29066.5	29.0665				4.26	-201921	201.921				2.04	44372.1	44.3721
2.507	56869.2	56.8692				1.9528	47040	47.04				0.15	-2387.1	2.3871				2.13	-42546.6	42.5466		3.74	24292.3	24.2923	7.92	202.483		4.48	13620.5	13.6205				2.31	-29066.5	29.0665				4.26	-201359	201.359				2.04	44512.5	44.5125
2.51	56869.2	56.8692				1.9513	47180.4	47.1804				0.15	-2106.27	2.10627				2.13	-42406.2	42.4062		3.74	24151.9	24.1519	7.92	202.623		4.48	13480.1	13.4801				2.31	-29066.5	29.0665				4.26	-201219	201.219				2.04	44372.1	44.3721
2.507	56869.2	56.8692				1.9528	47040	47.04				0.15	-2387.1	2.3871				2.13	-42406.2	42.4062		3.73	24151.9	24.1519	7.92	204.168		4.48	13339.7	13.3397				2.31	-28926.1	28.9261				4.26	-201219	201.219				2.04	44652.9	44.6529
2.51	56728.8	56.7288				1.9528	46899.6	46.8996				0.15	-2808.36	2.80836				2.13	-42546.6	42.5466		3.74	23871	23.871	7.92	204.168		4.48	13480.1	13.4801				2.31	-28926.1	28.9261				4.26	-200938	200.938				2.04	44512.5	44.5125
2.507	56728.8	56.7288				1.9513	47040	47.04				0.15	-3791.28	3.79128				2.13	-42406.2	42.4062		3.74	24011.5	24.0115	7.92	204.168		4.48	13620.5	13.6205				2.31	-28785.7	28.7857				4.26	-200798	200.798				2.04	44372.1	44.3721
2.509	56728.8	56.7288				1.9558	47040	47.04				0.15	-4493.37	4.49337				2.13	-42546.6	42.5466		3.74	24011.5	24.0115	7.92	204.448		4.48	13761	13.761				2.31	-28926.1	28.9261				4.27	-200517	200.517				2.04	44793.3	44.7933
2.509	56728.8	56.7288				1.9558	47040	47.04				0.15	-4352.95	4.35295				2.13	-42687	42.687		3.74	24011.5	24.0115	7.92	205.993		4.48	13480.1	13.4801				2.31	-28926.1	28.9261				4.27	-200517	200.517				2.04	45214.6	45.2146
2.509	56588.4	56.5884				1.9558	47180.4	47.1804				0.15	-4352.95	4.35295				2.13	-42406.2	42.4062		3.74	23871	23.871	7.92	205.291		4.48	13480.1	13.4801				2.31	-29628.2	29.6282				4.27	-200376	200.376				2.04	44652.9	44.6529
2.51	56728.8	56.7288				1.9558	47180.4	47.1804				0.15	-4212.54	4.21254				2.13	-42546.6	42.5466		3.73	23730.6	23.7306	7.92	205.291		4.48	13480.1	13.4801				2.33	-31874.9	31.8749				4.27	-201500	201.5				2.04	46899.6	46.8996
2.51	56728.8	56.7288				1.9573	47180.4	47.1804				0.15	-3510.45	3.51045				2.13	-42546.6	42.5466		3.74	23730.6	23.7306	7.92	205.01		4.48	13480.1	13.4801				2.37	-31453.6	31.4536				4.27	-205993	205.993				2.05	47320.8	47.3208
2.51	56869.2	56.8692				1.9573	47320.8	47.3208				0.15	-3510.45	3.51045				2.13	-42406.2	42.4062		3.73	23730.6	23.7306	7.92	206.414		4.48	13480.1	13.4801				2.38	-30891.9	30.8919				4.27	-206695	206.695				2.06	46618.7	46.6187
2.51	57009.7	57.0097				1.9573	47320.8	47.3208				0.15	-3089.19	3.08919				2.13	-42546.6	42.5466		3.74	23730.6	23.7306	7.92	206.555		4.48	13339.7	13.3397				2.38	-30891.9	30.8919				4.28	-207538	207.538				2.06	46337.9	46.3379
2.51	56588.4	56.5884				1.9604	47040	47.04				0.15	-2808.36	2.80836				2.14	-42687	42.687		3.74	23871	23.871	7.92	206.695		4.48	13339.7	13.3397				2.38	-30751.5	30.7515				4.29	-209223	209.223				2.06	46337.9	46.3379
2.509	56869.2	56.8692				1.9604	47461.2	47.4612				0.15	-2527.52	2.52752				2.13	-42687	42.687		3.73	23590.2	23.5902	7.92	206.555		4.48	13620.5	13.6205				2.39	-30751.5	30.7515				4.29	-210346	210.346				2.07	46197.5	46.1975
2.51	56728.8	56.7288				1.9604	47461.2	47.4612				0.15	-2667.94	2.66794				2.13	-42546.6	42.5466		3.74	23871	23.871	7.92	205.993		4.48	13339.7	13.3397				2.39	-30751.5	30.7515				4.3	-211329	211.329				2.07	46337.9	46.3379
2.509	57009.7	57.0097				1.9589	47601.7	47.6017				0.15	-2527.52	2.52752				2.13	-42546.6	42.5466		3.73	23730.6	23.7306	7.92	209.082		4.48	13339.7	13.3397				2.39	-30470.7	30.4707				4.31	-212171	212.171				2.07	45916.7	45.9167
2.512	57290.5	57.2905				1.9604	47601.7	47.6017				0.15	-2667.94	2.66794				2.13	-42546.6	42.5466		3.74	23590.2	23.5902	7.92	209.784		4.48	13620.5	13.6205				2.39	-30751.5	30.7515				4.32	-213295	213.295				2.07	45916.7	45.9167
2.507	57711.8	57.7118				1.9649	47601.7	47.6017				0.15	-2527.52	2.52752				2.13	-42827.4	42.8274		3.74	23590.2	23.5902	7.92	208.38		4.48	13339.7	13.3397				2.39	-30611.1	30.6111				4.33	-213154	213.154				2.07	46057.1	46.0571
2.51	57711.8	57.7118				1.9634	47601.7	47.6017				0.15	-2387.1	2.3871				2.13	-42546.6	42.5466		3.74	23730.6	23.7306	7.92	209.503		4.48	13620.5	13.6205				2.39	-30470.7	30.4707				4.34	-211750	211.75				2.07	45916.7	45.9167
2.509	57150.1	57.1501				1.9649	47601.7	47.6017				0.15	-2246.69	2.24669				2.13	-42687	42.687		3.74	23590.2	23.5902	7.92	210.065		4.48	13620.5	13.6205				2.39	-30189.8	30.1898				4.34	-211188	211.189				2.07	45776.2	45.7762
2.51	56869.2	56.8692				1.9665	47601.7	47.6017				0.15	-2246.69	2.24669				2.13	-42546.6	42.5466		3.74	23449.8	23.4498	7.92	209.223		4.48	13339.7	13.3397				2.39	-30751.5	30.7515				4.35	-210767	210.767				2.07	45776.2	45.7762
2.509	57009.7	57.0097				1.9665	47742.1	47.7421				0.15	-2246.69	2.24669				2.14	-42687	42.687		3.74	23590.2	23.5902	7.92	211.61		4.48	13339.7	13.3397				2.39	-30470.7	30.4707				4.35	-210206	210.206				2.07	45776.2	45.7762
2.51	56728.8	56.7288				1.968	47882.5	47.8825				0.15	-2106.27	2.10627				2.14	-42406.2	42.4062		3.74	23449.8	23.4498	7.92	211.61		4.48	13339.7	13.3397				2.39	-30189.8	30.1898				4.35	-210065	210.065				2.07	45635.8	45.6358
2.51	57009.7	57.0097				1.9695	47601.7	47.6017				0.15	-2387.1	2.3871				2.13	-42687	42.687		3.74	23449.8	23.4498	7.92	209.644		4.48	13339.7	13.3397				2.39	-30330.3	30.3303				4.35	-209644	209.644				2.07	45635.8	45.6358
2.509	57009.7	57.0097				1.968	47601.7	47.6017				0.15	-2106.27	2.10627				2.13	-42687	42.687		3.74	23590.2	23.5902	7.92	211.891		4.48	13620.5	13.6205				2.39	-30189.8	30.1898				4.36	-209223	209.223				2.07	45635.8	45.6358
2.507	57009.7	57.0097				1.971	47882.5	47.8825				0.15	-2387.1	2.3871				2.13	-42687	42.687		3.73	23449.8	23.4498	7.92	211.75		4.48	13339.7	13.3397				2.39	-30189.8	30.1898				4.36	-209223	209.223				2.07	45635.8	45.6358
2.507	57150.1	57.1501				1.9725	47601.7	47.6017				0.15	-2106.27	2.10627				2.13	-42546.6	42.5466		3.74	23309.4	23.3094	7.92	211.329		4.48	13620.5	13.6205				2.39	-30330.3	30.3303				4.36	-208801	208.801				2.07	45495.4	45.4954
2.509	57290.5	57.2905				1.971	47882.5	47.8825				0.15	-1965.85	1.96585				2.13	-42406.2	42.4062		3.74	23169	23.169	7.92	210.908		4.48	13339.7	13.3397				2.39	-30330.3	30.3303				4.36	-208661	208.661				2.07	45495.4	45.4954
2.51	57290.5	57.2905				1.9741	47742.1	47.7421				0.15	-2106.27	2.10627				2.13	-42265.8	42.2658		3.74	23449.8	23.4498	7.92	211.048		4.48	13339.7	13.3397				2.4	-30189.8	30.1898				4.36	-208661	208.661				2.07	45355	45.355
2.51	57571.3	57.5713				1.9725	47742.1	47.7421				0.16	-1965.85	1.96585				2.13	-42265.8	42.2658		3.74	23309.4	23.3094	7.92	212.452		4.48	13480.1	13.4801				2.4	-30049.4	30.0494				4.36	-208521	208.521				2.08	45355	45.355
2.509	57290.5	57.2905				1.9771	48022.9	48.0229				0.15	-2106.27	2.10627				2.13	-42265.8	42.2658		3.74	23309.4	23.3094	7.92	214.559		4.48	13199.3	13.1993				2.39	-30330.3	30.3303				4.36	-208240	208.24				2.07	45355	45.355
2.509	57711.8	57.7118				1.9756	48163.3	48.1633				0.15	-2106.27	2.10627				2.13	-42265.8	42.2658		3.74	23028.5	23.0285	7.92	214.137		4.48	13339.7	13.3397				2.39	-30189.8	30.1898				4.36	-207959	207.959				2.08	45355	45.355
2.512	57430.9	57.4309				1.9756	48163.3	48.1633				0.15	-2106.27	2.10627				2.14	-42125.4	42.1254		3.74	23309.4	23.3094	7.92	213.997		4.48	13620.5	13.6205				2.39	-30189.8	30.1898				4.36	-207257	207.257				2.08	45355	45.355
2.512	57852.2	57.8522				1.9756	48163.3	48.1633				0.15	-2948.78	2.94878				2.13	-42125.4	42.1254		3.73	23309.4	23.3094	7.92	214.839		4.48	13339.7	13.3397				2.39	-29909	29.909				4.36	-208801	208.801				2.08	45495.4	45.4954
2.509	57711.8	57.7118				1.9771	48022.9	48.0229				0.15	-3791.28	3.79128				2.13	-42265.8	42.2658		3.74	23169	23.169	7.92	215.261		4.48	13199.3	13.1993				2.4	-30189.8	30.1898				4.37	-212452	212.452				2.08	47601.7	47.6017
2.509	57571.3	57.5713				1.9801	48163.3	48.1633				0.15	-4212.54	4.21254				2.13	-42125.4	42.1254		3.74	23028.5	23.0285	7.92	216.946		4.48	13199.3	13.1993				2.39	-30189.8	30.1898				4.37	-214839	214.839				2.09	48163.3	48.1633
2.514	57711.8	57.7118				1.9771	48163.3	48.1633				0.15	-4352.95	4.35295				2.13	-41984.9	41.9849		3.74	23028.5	23.0285	7.92	216.524		4.48	13339.7	13.3397				2.4	-29909	29.909				4.38	-214699	214.699				2.1	47742.1	47.7421
2.51	57571.3	57.5713				1.9801	48303.8	48.3038				0.15	-4212.54	4.21254				2.13	-41984.9	41.9849		3.74	23309.4	23.3094	7.92	216.244		4.48	13339.7	13.3397				2.4	-29909	29.909				4.38	-216384	216.384				2.1	47601.7	47.6017
2.51	57571.3	57.5713				1.9801	48163.3	48.1633				0.15	-4212.54	4.21254				2.13	-42125.4	42.1254		3.73	23028.5	23.0285	7.92	216.524		4.48	13199.3	13.1993				2.4	-29909	29.909				4.38	-217648	217.648				2.1	47320.8	47.3208
2.509	57852.2	57.8522				1.9816	48303.8	48.3038				0.15	-3791.28	3.79128				2.13	-41984.9	41.9849		3.74	23028.5	23.0285	7.92	218.069		4.48	13199.3	13.1993				2.4	-30049.4	30.0494				4.39	-219052	219.052				2.1	47180.4	47.1804
2.509	57430.9	57.4309				1.9832	48584.6	48.5846				0.15	-3370.03	3.37003				2.13	-41984.9	41.9849		3.74	23028.5	23.0285	7.92	217.367		4.48	13339.7	13.3397				2.4	-29909	29.909				4.4	-220316	220.316				2.11	47040	47.04
2.509	57571.3	57.5713				1.9832	48303.8	48.3038				0.15	-2808.36	2.80836				2.13	-41984.9	41.9849		3.74	23028.5	23.0285	7.92	217.507		4.48	13339.7	13.3397				2.39	-29768.6	29.7686				4.41	-221158	221.158				2.11	46899.6	46.8996
2.509	57571.3	57.5713				1.9862	48444.2	48.4442				0.15	-2808.36	2.80836				2.13	-42125.4	42.1254		3.74	23028.5	23.0285	7.92	217.226		4.48	13199.3	13.1993				2.4	-29909	29.909				4.42	-221860	221.86				2.11	46899.6	46.8996
2.509	57150.1	57.1501				1.9862	48303.8	48.3038				0.15	-2667.94	2.66794				2.13	-41844.5	41.8445		3.73	22888.1	22.8881	7.92	217.929		4.48	13339.7	13.3397				2.4	-30049.4	30.0494				4.43	-220456	220.456				2.11	46899.6	46.8996
2.507	57150.1	57.1501				1.9862	48444.2	48.4442				0.15	-2667.94	2.66794				2.13	-41984.9	41.9849		3.74	23028.5	23.0285	7.92	218.49		4.48	13339.7	13.3397				2.39	-30049.4	30.0494				4.43	-219894	219.894				2.11	46899.6	46.8996
2.509	57150.1	57.1501				1.9877	48584.6	48.5846				0.15	-2387.1	2.3871				2.13	-41984.9	41.9849		3.74	23028.5	23.0285	7.92	220.035		4.48	13199.3	13.1993				2.4	-30049.4	30.0494				4.43	-219333	219.333				2.11	46618.7	46.6187
2.509	56869.2	56.8692				1.9862	48584.6	48.5846				0.15	-2106.27	2.10627				2.13	-41984.9	41.9849		3.73	22607.3	22.6073	7.92	219.614		4.48	13199.3	13.1993				2.4	-30189.8	30.1898				4.44	-218771	218.771				2.11	46618.7	46.6187
2.509	56869.2	56.8692				1.9877	48584.6	48.5846				0.15	-2387.1	2.3871				2.13	-42265.8	42.2658		3.74	22747.7	22.7477	7.92	218.209		4.48	13199.3	13.1993				2.4	-30049.4	30.0494				4.44	-218350	218.35				2.11	46759.2	46.7592
2.509	56869.2	56.8692				1.9877	48584.6	48.5846				0.15	-2106.27	2.10627				2.13	-41844.5	41.8445		3.73	22607.3	22.6073	7.92	220.737		4.48	13339.7	13.3397				2.4	-29909	29.909				4.44	-218209	218.209				2.11	46478.3	46.4783
2.51	56728.8	56.7288				1.9892	48725	48.725				0.15	-2387.1	2.3871				2.13	-42125.4	42.1254		3.74	23028.5	23.0285	7.92	220.175		4.48	13761	13.761				2.4	-29768.6	29.7686				4.44	-217648	217.648				2.11	46618.7	46.6187
2.512	56869.2	56.8692				1.9908	48725	48.725				0.15	-2246.69	2.24669				2.13	-42125.4	42.1254		3.74	22888.1	22.8881	7.92	220.737		4.48	14463	14.463				2.4	-29768.6	29.7686				4.45	-217507	217.507				2.11	46478.3	46.4783
2.51	56728.8	56.7288				1.9892	48584.6	48.5846				0.15	-2527.52	2.52752				2.13	-42125.4	42.1254		3.74	22747.7	22.7477	7.92	221.018		4.48	14743.9	14.7439				2.4	-30049.4	30.0494				4.45	-217226	217.226				2.11	46618.7	46.6187
2.509	56869.2	56.8692				1.9892	48444.2	48.4442				0.15	-3370.03	3.37003				2.13	-41844.5	41.8445		3.74	22888.1	22.8881	7.92	221.72		4.48	15165.1	15.1651				2.4	-29628.2	29.6282				4.45	-217086	217.086				2.11	46618.7	46.6187
2.51	56869.2	56.8692				1.9892	48584.6	48.5846				0.15	-4072.12	4.07212				2.13	-41844.5	41.8445		3.74	22747.7	22.7477	7.92	221.299		4.48	15867.2	15.8672				2.4	-29768.6	29.7686				4.45	-216805	216.805				2.11	46478.3	46.4783
2.509	56588.4	56.5884				1.9923	48444.2	48.4442				0.15	-4352.95	4.35295				2.13	-41984.9	41.9849		3.74	22747.7	22.7477	7.92	222.282		4.48	16850.2	16.8502				2.4	-29909	29.909				4.45	-216524	216.524				2.11	46337.9	46.3379
2.51	56869.2	56.8692				1.9938	48584.6	48.5846				0.16	-4352.95	4.35295				2.13	-42125.4	42.1254		3.74	22747.7	22.7477	7.92	222.141		4.48	17411.8	17.4118				2.4	-29909	29.909				4.45	-216805	216.805				2.11	46337.9	46.3379
2.509	56728.8	56.7288				1.9938	48584.6	48.5846				0.16	-4774.21	4.77421				2.13	-42125.4	42.1254		3.74	22607.3	22.6073	7.92	221.579		4.48	18956.4	18.9564				2.4	-29909	29.909				4.45	-216805	216.805				2.12	46478.3	46.4783
2.51	56728.8	56.7288				1.9938	48584.6	48.5846				0.16	-4212.54	4.21254				2.13	-41984.9	41.9849		3.74	22607.3	22.6073	7.92	223.686		4.49	20360.6	20.3606				2.4	-30049.4	30.0494				4.45	-216805	216.805				2.11	46337.9	46.3379
2.509	56869.2	56.8692				1.9968	48865.4	48.8654				0.16	-3650.86	3.65086				2.13	-41984.9	41.9849		3.74	22607.3	22.6073	7.92	223.124		4.49	21343.5	21.3435				2.4	-31172.8	31.1728				4.45	-221018	221.018				2.11	46337.9	46.3379
2.51	56869.2	56.8692				1.9953	48584.6	48.5846				0.16	-3510.45	3.51045				2.13	-41844.5	41.8445		3.74	22466.9	22.4669	7.92	222.843		4.49	22186	22.186				2.41	-33559.9	33.5599				4.46	-222984	222.984				2.11	46618.7	46.6187
2.512	57150.1	57.1501				1.9984	48865.4	48.8654				0.16	-2808.36	2.80836				2.13	-42125.4	42.1254		3.74	22466.9	22.4669	7.92	222.562		4.49	22888.1	22.8881				2.43	-32577	32.577				4.46	-222984	222.984				2.12	46337.9	46.3379
2.51	56869.2	56.8692				1.9984	48725	48.725				0.16	-2808.36	2.80836				2.13	-42125.4	42.1254		3.74	22466.9	22.4669	7.92	224.949		4.5	24011.5	24.0115				2.44	-32436.5	32.4365				4.46	-224949	224.949				2.12	46899.6	46.8996
2.51	57009.7	57.0097				1.9984	48865.4	48.8654				0.16	-2667.94	2.66794				2.13	-41984.9	41.9849		3.73	22466.9	22.4669	7.92	225.23		4.5	24994.4	24.9944				2.44	-32296.1	32.2961				4.47	-225932	225.932				2.12	49146.3	49.1463
2.506	56869.2	56.8692				1.9984	48725	48.725				0.16	-2667.94	2.66794				2.13	-41984.9	41.9849		3.74	22466.9	22.4669	7.93	224.669		4.5	25977.3	25.9773				2.44	-32015.3	32.0153				4.48	-227337	227.337				2.13	48865.4	48.8654
2.509	56869.2	56.8692				2.0029	49005.8	49.0058				0.16	-2246.69	2.24669				2.14	-41984.9	41.9849		3.73	22466.9	22.4669	7.92	223.545		4.5	26960.2	26.9602				2.44	-31874.9	31.8749				4.48	-228179	228.179				2.13	48584.6	48.5846
2.51	57150.1	57.1501				1.9999	49146.3	49.1463				0.16	-2106.27	2.10627				2.13	-41984.9	41.9849		3.74	22326.4	22.3264	7.92	226.775		4.5	27381.5	27.3815				2.45	-31874.9	31.8749				4.5	-229443	229.443				2.14	48444.2	48.4442
2.507	57571.3	57.5713				1.9999	49005.8	49.0058				0.16	-2387.1	2.3871				2.13	-41844.5	41.8445		3.74	22466.9	22.4669	7.92	226.494		4.51	27802.7	27.8027				2.45	-31734.4	31.7344				4.51	-230285	230.285				2.14	48303.8	48.3038
2.51	57992.6	57.9926				2.0014	49005.8	49.0058				0.16	-2387.1	2.3871				2.13	-41844.5	41.8445		3.74	22326.4	22.3264	7.93	226.213		4.51	28224	28.224				2.45	-31734.4	31.7344				4.52	-231549	231.549				2.14	48163.3	48.1633
2.507	57009.7	57.0097				2.0014	49427.1	49.4271				0.16	-2527.52	2.52752				2.13	-41984.9	41.9849		3.74	22186	22.186	7.92	225.932		4.51	28364.4	28.3644				2.45	-31594	31.594				4.53	-231690	231.69				2.14	48022.9	48.0229
2.509	57009.7	57.0097				2.0029	49286.7	49.2867				0.16	-2387.1	2.3871				2.13	-41984.9	41.9849		3.74	22326.4	22.3264	7.92	228.039		4.51	28785.7	28.7857				2.45	-31734.4	31.7344				4.54	-230145	230.145				2.15	47882.5	47.8825
2.509	57009.7	57.0097				2.0044	49146.3	49.1463				0.16	-2246.69	2.24669				2.13	-41984.9	41.9849		3.74	22466.9	22.4669	7.92	228.179		4.52	29206.9	29.2069				2.45	-31453.6	31.4536				4.55	-229864	229.864				2.15	47882.5	47.8825
2.509	57150.1	57.1501				2.0044	49427.1	49.4271				0.16	-2808.36	2.80836				2.13	-41984.9	41.9849		3.74	22186	22.186	7.92	227.898		4.53	29347.3	29.3473				2.45	-31734.4	31.7344				4.55	-229022	229.022				2.14	47882.5	47.8825
2.507	57150.1	57.1501				2.0029	49286.7	49.2867				0.15	-3931.7	3.9317				2.13	-41844.5	41.8445		3.74	22326.4	22.3264	7.92	228.6		4.53	29206.9	29.2069				2.45	-31734.4	31.7344				4.56	-228600	228.6				2.15	48022.9	48.0229
2.507	57150.1	57.1501				2.006	49567.5	49.5675				0.16	-4633.79	4.63379				2.13	-41844.5	41.8445		3.74	22186	22.186	7.92	229.724		4.54	29347.3	29.3473				2.45	-31594	31.594				4.56	-228039	228.039				2.15	47742.1	47.7421
2.507	57430.9	57.4309				2.0075	49567.5	49.5675				0.16	-4493.37	4.49337				2.13	-41984.9	41.9849		3.74	22186	22.186	7.92	229.022		4.54	29487.8	29.4878				2.45	-31453.6	31.4536				4.56	-227617	227.617				2.15	47601.7	47.6017
2.512	57430.9	57.4309				2.0075	49567.5	49.5675				0.16	-4352.95	4.35295				2.13	-42125.4	42.1254		3.74	22045.6	22.0456	7.92	229.864		4.54	29628.2	29.6282				2.45	-31594	31.594				4.56	-227477	227.477				2.15	48022.9	48.0229
2.512	57711.8	57.7118				2.0044	49707.9	49.7079				0.16	-4072.12	4.07212				2.13	-41844.5	41.8445		3.74	22186	22.186	7.92	230.426		4.55	29768.6	29.7686				2.45	-31453.6	31.4536				4.56	-227196	227.196				2.15	47601.7	47.6017
2.51	57571.3	57.5713				2.009	49707.9	49.7079				0.16	-3370.03	3.37003				2.13	-41984.9	41.9849		3.74	22186	22.186	7.92	230.285		4.55	29768.6	29.7686				2.45	-31453.6	31.4536				4.57	-227056	227.056				2.15	47601.7	47.6017
2.509	57571.3	57.5713				2.0105	49567.5	49.5675				0.16	-3370.03	3.37003				2.13	-41844.5	41.8445		3.74	22045.6	22.0456	7.92	230.426		4.56	29768.6	29.7686				2.45	-31453.6	31.4536				4.56	-226775	226.775				2.15	47742.1	47.7421
2.509	57711.8	57.7118				2.0105	49707.9	49.7079				0.16	-2948.78	2.94878				2.13	-41844.5	41.8445		3.73	21905.2	21.9052	7.92	232.111		4.56	30049.4	30.0494				2.45	-31594	31.594				4.57	-226634	226.634				2.15	47601.7	47.6017
2.509	58133	58.133				2.0105	49427.1	49.4271				0.16	-2808.36	2.80836				2.13	-41844.5	41.8445		3.74	22045.6	22.0456	7.92	231.97		4.56	29909	29.909				2.45	-32577	32.577				4.57	-226494	226.494				2.15	47320.8	47.3208
2.509	57852.2	57.8522				2.0105	49567.5	49.5675				0.16	-2667.94	2.66794				2.13	-41984.9	41.9849		3.74	22045.6	22.0456	7.92	232.251		4.56	30049.4	30.0494				2.45	-31594	31.594				4.57	-226073	226.073				2.15	47320.8	47.3208
2.51	58133	58.133				2.0136	49427.1	49.4271				0.16	-2527.52	2.52752				2.13	-41844.5	41.8445		3.73	21905.2	21.9052	7.92	233.234		4.57	29909	29.909				2.46	-33559.9	33.5599				4.57	-225932	225.932				2.15	47742.1	47.7421
2.509	58133	58.133				2.0136	49427.1	49.4271				0.16	-2527.52	2.52752				2.13	-41984.9	41.9849		3.74	21764.8	21.7648	7.93	233.796		4.57	29909	29.909				2.49	-34964.1	34.9641				4.57	-225792	225.792				2.15	47461.2	47.4612
2.509	57852.2	57.8522				2.0151	49286.7	49.2867				0.16	-2387.1	2.3871				2.13	-42125.4	42.1254		3.74	21905.2	21.9052	7.92	233.655		4.57	29909	29.909				2.52	-34121.6	34.1216				4.57	-223967	223.967				2.15	47320.8	47.3208
2.51	57992.6	57.9926				2.0151	49286.7	49.2867				0.16	-2387.1	2.3871				2.13	-41984.9	41.9849		3.74	22045.6	22.0456	7.93	234.217		4.57	29768.6	29.7686				2.53	-33981.1	33.9811				4.57	-225371	225.371				2.15	47461.2	47.4612
2.509	57992.6	57.9926				2.0181	49286.7	49.2867				0.16	-2387.1	2.3871				2.13	-41844.5	41.8445		3.74	21905.2	21.9052	7.92	235.481		4.57	29909	29.909				2.53	-33700.3	33.7003				4.57	-227337	227.337				2.15	47882.5	47.8825
2.509	57992.6	57.9926				2.0166	49427.1	49.4271				0.16	-2527.52	2.52752				2.13	-41984.9	41.9849		3.74	21764.8	21.7648	7.93	234.498		4.57	29909	29.909				2.53	-33840.7	33.8407				4.57	-231128	231.128				2.15	47461.2	47.4612
2.509	57711.8	57.7118				2.0181	49286.7	49.2867				0.16	-2808.36	2.80836				2.13	-41984.9	41.9849		3.73	21764.8	21.7648	7.93	236.323		4.58	29909	29.909				2.53	-33419.5	33.4195				4.58	-232111	232.111				2.15	49427.1	49.4271
2.507	57711.8	57.7118				2.0181	49286.7	49.2867				0.16	-4072.12	4.07212				2.13	-41984.9	41.9849		3.74	21905.2	21.9052	7.93	237.166		4.58	29909	29.909				2.54	-33419.5	33.4195				4.58	-232953	232.953				2.16	50971.7	50.9717
2.51	57430.9	57.4309				2.0166	49146.3	49.1463				0.16	-4352.95	4.35295				2.13	-41844.5	41.8445		3.73	21764.8	21.7648	7.93	236.885		4.58	30049.4	30.0494				2.53	-33279	33.279				4.58	-234779	234.779				2.18	50550.4	50.5504
2.509	57430.9	57.4309				2.0181	49286.7	49.2867				0.16	-4352.95	4.35295				2.13	-41984.9	41.9849		3.74	21905.2	21.9052	7.93	237.727		4.58	29909	29.909				2.54	-33279	33.279				4.59	-236042	236.042				2.19	49707.9	49.7079
2.51	57290.5	57.2905				2.0181	49146.3	49.1463				0.16	-4352.95	4.35295				2.13	-41984.9	41.9849		3.74	21764.8	21.7648	7.93	238.43		4.58	29909	29.909				2.54	-33279	33.279				4.59	-237306	237.306				2.19	49567.5	49.5675
2.51	57150.1	57.1501				2.0196	49146.3	49.1463				0.16	-4072.12	4.07212				2.13	-41984.9	41.9849		3.74	21764.8	21.7648	7.93	237.727		4.58	30049.4	30.0494				2.54	-33279	33.279				4.6	-238430	238.43				2.19	49567.5	49.5675
2.509	57009.7	57.0097				2.0181	49146.3	49.1463				0.16	-3931.7	3.9317				2.13	-41844.5	41.8445		3.74	21764.8	21.7648	7.93	237.447		4.58	30189.8	30.1898				2.54	-33279	33.279				4.62	-238851	238.851				2.19	49427.1	49.4271
2.507	57150.1	57.1501				2.0196	48865.4	48.8654				0.16	-3229.61	3.22961				2.13	-41844.5	41.8445		3.74	21764.8	21.7648	7.93	238.71		4.58	30189.8	30.1898				2.54	-33138.6	33.1386				4.62	-238008	238.008				2.2	49286.7	49.2867
2.509	57009.7	57.0097				2.0181	49005.8	49.0058				0.16	-3089.19	3.08919				2.14	-41844.5	41.8445		3.74	21483.9	21.4839	7.93	238.991		4.58	29909	29.909				2.54	-33279	33.279				4.63	-237166	237.166				2.2	49286.7	49.2867
2.51	57009.7	57.0097				2.0166	49005.8	49.0058				0.17	-2948.78	2.94878				2.13	-41984.9	41.9849		3.74	21624.3	21.6243	7.93	238.991		4.58	29909	29.909				2.54	-33279	33.279				4.63	-236745	236.745				2.2	49146.3	49.1463
2.51	56869.2	56.8692				2.0196	48865.4	48.8654				0.16	-2667.94	2.66794				2.13	-41844.5	41.8445		3.74	21905.2	21.9052	7.94	239.272		4.58	29909	29.909				2.54	-33138.6	33.1386				4.63	-236464	236.464				2.2	49005.8	49.0058
2.509	57009.7	57.0097				2.0181	48865.4	48.8654				0.16	-2667.94	2.66794				2.13	-41984.9	41.9849		3.74	21624.3	21.6243	7.94	241.238		4.59	29909	29.909				2.54	-32998.2	32.9982				4.63	-235902	235.902				2.2	49146.3	49.1463
2.509	57009.7	57.0097				2.0212	49005.8	49.0058				0.16	-2667.94	2.66794				2.13	-41844.5	41.8445		3.73	21624.3	21.6243	7.94	240.395		4.59	30049.4	30.0494				2.54	-33138.6	33.1386				4.64	-235340	235.34				2.2	49005.8	49.0058
2.507	56869.2	56.8692				2.0196	49005.8	49.0058				0.16	-2667.94	2.66794				2.13	-41844.5	41.8445		3.74	21483.9	21.4839	7.94	241.238		4.59	29768.6	29.7686				2.54	-32998.2	32.9982				4.64	-235060	235.06				2.2	48865.4	48.8654
2.509	57009.7	57.0097				2.0212	49427.1	49.4271				0.16	-2667.94	2.66794				2.13	-41844.5	41.8445		3.74	21343.5	21.3435	7.94	242.361		4.59	30049.4	30.0494				2.54	-33138.6	33.1386				4.64	-234919	234.919				2.2	48865.4	48.8654
2.507	57150.1	57.1501				2.0196	49427.1	49.4271				0.16	-2387.1	2.3871				2.13	-41844.5	41.8445		3.74	21624.3	21.6243	7.94	242.502		4.59	29909	29.909				2.54	-33138.6	33.1386				4.64	-234498	234.498				2.2	48865.4	48.8654
2.509	57009.7	57.0097				2.0212	49427.1	49.4271				0.16	-2387.1	2.3871				2.13	-41844.5	41.8445		3.73	21483.9	21.4839	7.94	241.94		4.59	29909	29.909				2.54	-32998.2	32.9982				4.64	-234638	234.638				2.2	48865.4	48.8654
2.509	56869.2	56.8692				2.0212	49427.1	49.4271				0.16	-2527.52	2.52752				2.13	-42125.4	42.1254		3.74	21343.5	21.3435	7.94	241.378		4.59	29768.6	29.7686				2.54	-32998.2	32.9982				4.64	-234357	234.357				2.2	48725	48.725
2.512	56869.2	56.8692				2.0227	49567.5	49.5675				0.16	-2808.36	2.80836				2.13	-41984.9	41.9849		3.73	21343.5	21.3435	7.95	243.485		4.59	29909	29.909				2.54	-32857.8	32.8578				4.65	-234077	234.077				2.21	48865.4	48.8654
2.509	57009.7	57.0097				2.0212	49707.9	49.7079				0.16	-3370.03	3.37003				2.13	-41984.9	41.9849		3.74	21624.3	21.6243	7.95	243.485		4.59	29909	29.909				2.54	-32857.8	32.8578				4.65	-233796	233.796				2.2	49005.8	49.0058
2.506	57150.1	57.1501				2.0227	49848.3	49.8483				0.16	-4072.12	4.07212				2.13	-41984.9	41.9849		3.74	21483.9	21.4839	7.94	243.063		4.59	30049.4	30.0494				2.54	-32717.4	32.7174				4.65	-233655	233.655				2.21	48584.6	48.5846
2.509	57290.5	57.2905				2.0227	49848.3	49.8483				0.16	-4633.79	4.63379				2.13	-41844.5	41.8445		3.74	21343.5	21.3435	7.95	243.765		4.59	29487.8	29.4878				2.54	-32717.4	32.7174				4.65	-234077	234.077				2.21	48584.6	48.5846
2.51	57430.9	57.4309				2.0227	50129.2	50.1292				0.16	-4493.37	4.49337				2.13	-41844.5	41.8445		3.73	21203.1	21.2031	7.95	246.433		4.59	29768.6	29.7686				2.54	-32857.8	32.8578				4.65	-233655	233.655				2.21	48725	48.725
2.506	57992.6	57.9926				2.0272	50269.6	50.2696				0.16	-4633.79	4.63379				2.13	-41844.5	41.8445		3.73	21343.5	21.3435	7.95	243.906		4.59	29909	29.909				2.55	-32857.8	32.8578				4.65	-236885	236.885				2.21	48584.6	48.5846
2.507	57571.3	57.5713				2.0227	50269.6	50.2696				0.16	-4212.54	4.21254				2.13	-41844.5	41.8445		3.74	21343.5	21.3435	7.95	243.906		4.59	29768.6	29.7686				2.54	-33419.5	33.4195				4.65	-240255	240.255				2.21	48303.8	48.3038
2.51	57150.1	57.1501				2.0257	50410	50.41				0.17	-3791.28	3.79128				2.13	-41984.9	41.9849		3.73	21343.5	21.3435	7.96	244.748		4.59	29628.2	29.6282				2.54	-33279	33.279				4.66	-239553	239.553				2.21	48865.4	48.8654
2.509	57150.1	57.1501				2.0272	50831.3	50.8313				0.16	-3229.61	3.22961				2.13	-41844.5	41.8445		3.74	21203.1	21.2031	7.96	246.153		4.59	29628.2	29.6282				2.55	-35806.6	35.8066				4.66	-241519	241.519				2.21	50690.9	50.6909
2.51	57150.1	57.1501				2.0288	50690.9	50.6909				0.17	-3089.19	3.08919				2.13	-41844.5	41.8445		3.73	21203.1	21.2031	7.96	245.731		4.59	29628.2	29.6282				2.59	-36508.7	36.5087				4.67	-242923	242.923				2.22	52235.4	52.2355
2.51	57150.1	57.1501				2.0288	50971.7	50.9717				0.17	-2948.78	2.94878				2.13	-41844.5	41.8445		3.74	21203.1	21.2031	7.96	245.872		4.59	29628.2	29.6282				2.62	-36508.7	36.5087				4.67	-244187	244.187				2.24	51673.8	51.6738
2.512	57430.9	57.4309				2.0288	50831.3	50.8313				0.17	-2667.94	2.66794				2.13	-41844.5	41.8445		3.74	20922.3	20.9223	7.96	247.697		4.59	29487.8	29.4878				2.63	-35806.6	35.8066				4.68	-245310	245.31				2.25	51252.5	51.2525
2.509	57150.1	57.1501				2.0303	51112.1	51.1121				0.17	-2667.94	2.66794				2.13	-41844.5	41.8445		3.73	21062.7	21.0627	7.96	248.259		4.59	29628.2	29.6282				2.64	-35947	35.947				4.69	-246433	246.433				2.25	51112.1	51.1121
2.51	57009.7	57.0097				2.0303	50971.7	50.9717				0.16	-2667.94	2.66794				2.13	-42125.4	42.1254		3.74	20922.3	20.9223	7.96	246.433		4.59	29628.2	29.6282				2.64	-35666.1	35.6661				4.7	-247416	247.416				2.25	50831.3	50.8313
2.51	57430.9	57.4309				2.0348	51112.1	51.1121				0.16	-2246.69	2.24669				2.13	-41984.9	41.9849		3.74	21203.1	21.2031	7.97	247.697		4.59	29487.8	29.4878				2.64	-35525.7	35.5257				4.71	-248118	248.118				2.26	50690.9	50.6909
2.512	57571.3	57.5713				2.0364	51392.9	51.3929				0.17	-2387.1	2.3871				2.13	-41844.5	41.8445		3.73	21062.7	21.0627	7.97	247.978		4.59	29347.3	29.3473				2.64	-35666.1	35.6661				4.72	-246574	246.574				2.26	50690.9	50.6909
2.509	57430.9	57.4309				2.0348	51392.9	51.3929				0.16	-2387.1	2.3871				2.13	-41844.5	41.8445		3.73	20781.8	20.7818	7.97	248.68		4.59	29487.8	29.4878				2.64	-35104.5	35.1045				4.72	-246012	246.012				2.26	50550.4	50.5504
2.51	57571.3	57.5713				2.0379	51252.5	51.2525				0.17	-2246.69	2.24669				2.13	-41844.5	41.8445		3.74	20922.3	20.9223	7.98	247.838		4.59	29347.3	29.3473				2.64	-35525.7	35.5257				4.73	-245170	245.17				2.26	50269.6	50.2696
2.51	57711.8	57.7118				2.0379	51252.5	51.2525				0.16	-2387.1	2.3871				2.13	-41844.5	41.8445		3.73	21062.7	21.0627	7.98	248.399		4.59	29347.3	29.3473				2.64	-35244.9	35.2449				4.73	-244889	244.889				2.26	50410	50.41
2.51	57852.2	57.8522				2.0379	51252.5	51.2525				0.16	-2808.36	2.80836				2.13	-42125.4	42.1254		3.74	21062.7	21.0627	7.98	250.225		4.59	29206.9	29.2069				2.64	-35244.9	35.2449				4.73	-244327	244.327				2.26	50269.6	50.2696
2.51	57852.2	57.8522				2.0394	51252.5	51.2525				0.17	-3931.7	3.9317				2.13	-41984.9	41.9849		3.74	20781.8	20.7818	7.98	249.803		4.59	29066.5	29.0665				2.64	-35244.9	35.2449				4.73	-243906	243.906				2.26	49988.8	49.9888
2.51	57711.8	57.7118				2.0394	51252.5	51.2525				0.17	-4633.79	4.63379				2.13	-41984.9	41.9849		3.74	21062.7	21.0627	7.98	249.242		4.59	29206.9	29.2069				2.65	-35244.9	35.2449				4.74	-243485	243.485				2.26	50129.2	50.1292
2.509	57852.2	57.8522				2.0424	51392.9	51.3929				0.17	-4493.37	4.49337				2.13	-41844.5	41.8445		3.74	21062.7	21.0627	7.99	251.629		4.59	28926.1	28.9261				2.65	-35385.3	35.3853				4.74	-243344	243.344				2.26	50269.6	50.2696
2.507	57992.6	57.9926				2.0424	51392.9	51.3929				0.17	-4352.95	4.35295				2.13	-41844.5	41.8445		3.74	20781.8	20.7818	7.99	252.191		4.59	29206.9	29.2069				2.64	-35104.5	35.1045				4.74	-243063	243.063				2.27	50129.2	50.1292
2.509	57852.2	57.8522				2.044	51673.8	51.6738				0.17	-4072.12	4.07212				2.13	-41844.5	41.8445		3.73	20781.8	20.7818	7.99	250.786		4.59	29066.5	29.0665				2.64	-35104.5	35.1045				4.74	-242923	242.923				2.27	49988.8	49.9888
2.506	57852.2	57.8522				2.047	51814.2	51.8142				0.17	-3931.7	3.9317				2.13	-41844.5	41.8445		3.74	20781.8	20.7818	8	250.646		4.59	29347.3	29.3473				2.65	-35244.9	35.2449				4.74	-242642	242.642				2.27	49848.3	49.8483
2.507	57852.2	57.8522				2.044	51814.2	51.8142				0.17	-3370.03	3.37003				2.13	-41563.7	41.5637		3.74	20781.8	20.7818	8	252.331		4.59	29206.9	29.2069				2.65	-34823.6	34.8236				4.74	-242642	242.642				2.27	49848.3	49.8483
2.509	57711.8	57.7118				2.047	51954.6	51.9546				0.17	-3089.19	3.08919				2.13	-41984.9	41.9849		3.73	20781.8	20.7818	8.01	253.876		4.59	29206.9	29.2069				2.65	-35104.5	35.1045				4.74	-242361	242.361				2.27	49988.8	49.9888
2.509	57852.2	57.8522				2.0516	51954.6	51.9546				0.17	-2808.36	2.80836				2.13	-41844.5	41.8445		3.74	20781.8	20.7818	8.01	253.454		4.59	29206.9	29.2069				2.65	-34964.1	34.9641				4.74	-242502	242.502				2.27	49707.9	49.7079
2.506	57852.2	57.8522				2.0485	52235.5	52.2355				0.17	-2948.78	2.94878				2.13	-41984.9	41.9849		3.74	20501	20.501	8.01	252.471		4.59	29206.9	29.2069				2.65	-35806.6	35.8066				4.75	-242783	242.783				2.27	49848.3	49.8483
2.507	57852.2	57.8522				2.05	52235.5	52.2355				0.17	-2667.94	2.66794				2.14	-41844.5	41.8445		3.73	20781.8	20.7818	8.02	253.314		4.59	29347.3	29.3473				2.66	-38053.2	38.0532				4.75	-246995	246.995				2.27	49988.8	49.9888
2.51	57852.2	57.8522				2.05	52516.3	52.5163				0.17	-2527.52	2.52752				2.13	-41984.9	41.9849		3.74	20641.4	20.6414	8.02	254.578		4.59	29347.3	29.3473				2.69	-37772.4	37.7724				4.75	-249242	249.242				2.27	50410	50.41
2.509	57711.8	57.7118				2.0546	52235.5	52.2355				0.17	-2387.1	2.3871				2.13	-41844.5	41.8445		3.73	20641.4	20.6414	8.02	254.437		4.59	29487.8	29.4878				2.69	-37491.6	37.4916				4.76	-248820	248.82				2.27	49707.9	49.7079
2.51	57711.8	57.7118				2.0546	52656.7	52.6567				0.17	-2387.1	2.3871				2.13	-41984.9	41.9849		3.73	20781.8	20.7818	8.03	254.016		4.59	29628.2	29.6282				2.7	-37210.7	37.2107				4.76	-250786	250.786				2.27	51112.1	51.1121
2.509	57711.8	57.7118				2.0546	52516.3	52.5163				0.17	-2106.27	2.10627				2.14	-41844.5	41.8445		3.74	20781.8	20.7818	8.03	253.454		4.59	29347.3	29.3473				2.7	-37210.7	37.2107				4.76	-251910	251.91				2.28	53218.4	53.2184
2.509	57430.9	57.4309				2.0592	52797.1	52.7971				0.17	-2387.1	2.3871				2.13	-41844.5	41.8445		3.73	20501	20.501	8.04	253.033		4.59	29347.3	29.3473				2.7	-36929.9	36.9299				4.77	-253454	253.454				2.3	53358.8	53.3588
2.509	57150.1	57.1501				2.0576	52656.7	52.6567				0.16	-2106.27	2.10627				2.13	-41844.5	41.8445		3.74	20781.8	20.7818	8.04	252.752		4.59	29487.8	29.4878				2.7	-36929.9	36.9299				4.78	-254297	254.297				2.31	52797.1	52.7971
2.51	57290.5	57.2905				2.0607	52797.1	52.7971				0.17	-2246.69	2.24669				2.13	-41984.9	41.9849		3.73	20781.8	20.7818	8.04	252.191		4.59	29628.2	29.6282				2.7	-36929.9	36.9299				4.78	-255701	255.701				2.31	52375.9	52.3759
2.51	57430.9	57.4309				2.0607	52937.5	52.9375				0.17	-1965.85	1.96585				2.13	-41704.1	41.7041		3.73	20641.4	20.6414	8.04	251.91		4.6	29628.2	29.6282				2.7	-36789.5	36.7895				4.8	-256543	256.543				2.31	52235.4	52.2355
2.51	57150.1	57.1501				2.0622	52937.5	52.9375				0.17	-2106.27	2.10627				2.13	-41844.5	41.8445		3.74	20501	20.501	8.05	251.629		4.59	29768.6	29.7686				2.7	-36929.9	36.9299				4.81	-257105	257.105				2.32	52095	52.095
2.509	57009.7	57.0097				2.0637	53218.4	53.2184				0.17	-1965.85	1.96585				2.13	-41844.5	41.8445		3.74	20220.2	20.2202	8.05	251.348		4.59	29768.6	29.7686				2.7	-36789.5	36.7895				4.81	-255561	255.561				2.31	51954.6	51.9546
2.509	57290.5	57.2905				2.0652	53078	53.078				0.17	-2106.27	2.10627				2.13	-41844.5	41.8445		3.73	20501	20.501	8.05	251.067		4.59	29909	29.909				2.71	-36789.5	36.7895				4.82	-254999	254.999				2.32	51954.6	51.9546
2.51	57290.5	57.2905				2.0668	52937.5	52.9375				0.17	-2106.27	2.10627				2.13	-41704.1	41.7041		3.74	20501	20.501	8.05	250.927		4.6	29909	29.909				2.71	-36649.1	36.6491				4.82	-254437	254.437				2.32	51814.2	51.8142
2.507	57290.5	57.2905				2.0683	53499.2	53.4992				0.17	-3089.19	3.08919				2.13	-41844.5	41.8445		3.74	20360.6	20.3606	8.05	250.646		4.59	29909	29.909				2.71	-36649.1	36.6491				4.83	-253735	253.735				2.32	51814.2	51.8142
2.507	57150.1	57.1501				2.0713	53078	53.078				0.17	-4072.12	4.07212				2.13	-41844.5	41.8445		3.74	20360.6	20.3606	8.05	250.506		4.6	29909	29.909				2.71	-36649.1	36.6491				4.83	-253173	253.173				2.32	51673.8	51.6738
2.507	57009.7	57.0097				2.0713	53358.8	53.3588				0.17	-4352.95	4.35295				2.13	-41984.9	41.9849		3.73	20360.6	20.3606	8.05	250.365		4.6	29768.6	29.7686				2.71	-36649.1	36.6491				4.83	-253033	253.033				2.32	51533.4	51.5334
2.509	57150.1	57.1501				2.0743	53218.4	53.2184				0.17	-4212.54	4.21254				2.13	-41844.5	41.8445		3.74	20220.2	20.2202	8.05	250.225		4.6	29909	29.909				2.71	-36508.7	36.5087				4.83	-252612	252.612				2.32	51533.4	51.5334
2.512	57290.5	57.2905				2.0774	53639.6	53.6396				0.17	-4352.95	4.35295				2.13	-41844.5	41.8445		3.73	20360.6	20.3606	8.05	249.944		4.6	29909	29.909				2.71	-36649.1	36.6491				4.83	-252331	252.331				2.32	51673.8	51.6738
2.509	57150.1	57.1501				2.0759	53499.2	53.4992				0.17	-4072.12	4.07212				2.13	-41844.5	41.8445		3.74	20501	20.501	8.05	249.803		4.6	30049.4	30.0494				2.71	-36508.7	36.5087				4.84	-252191	252.191				2.33	51533.4	51.5334
2.509	57290.5	57.2905				2.0774	53639.6	53.6396				0.17	-4072.12	4.07212				2.14	-41844.5	41.8445		3.73	20501	20.501	8.05	249.803		4.6	30049.4	30.0494				2.71	-36649.1	36.6491				4.84	-251910	251.91				2.33	51392.9	51.3929
2.506	57290.5	57.2905				2.0804	53780	53.78				0.17	-3229.61	3.22961				2.13	-41844.5	41.8445		3.73	20220.2	20.2202	8.05	249.663		4.6	30049.4	30.0494				2.71	-36929.9	36.9299				4.84	-251629	251.629				2.32	51252.5	51.2525
2.51	57150.1	57.1501				2.0804	53780	53.78				0.17	-2948.78	2.94878				2.13	-41984.9	41.9849		3.73	20220.2	20.2202	8.05	249.382		4.6	30189.8	30.1898				2.71	-36649.1	36.6491				4.84	-251629	251.629				2.33	51392.9	51.3929
2.51	57290.5	57.2905				2.0804	54201.3	54.2013				0.17	-2667.94	2.66794				2.13	-41844.5	41.8445		3.73	20360.6	20.3606	8.06	245.45		4.6	30189.8	30.1898				2.71	-38474.5	38.4745				4.84	-251208	251.208				2.32	51392.9	51.3929
2.509	57150.1	57.1501				2.0835	53780	53.78				0.17	-2667.94	2.66794				2.13	-41844.5	41.8445		3.74	20220.2	20.2202	8.06	245.731		4.6	30189.8	30.1898				2.72	-38614.9	38.6149				4.84	-251067	251.067				2.33	51252.5	51.2525
2.507	57430.9	57.4309				2.085	53780	53.78				0.17	-2387.1	2.3871				2.13	-41844.5	41.8445		3.73	20079.8	20.0798	8.06	245.731		4.6	30330.3	30.3303				2.72	-38193.7	38.1937				4.84	-251208	251.208				2.33	51392.9	51.3929
2.509	57571.3	57.5713				2.085	53639.6	53.6396				0.17	-2387.1	2.3871				2.13	-41844.5	41.8445		3.73	20360.6	20.3606	8.05	245.45		4.6	30049.4	30.0494				2.73	-38193.7	38.1937				4.84	-250786	250.786				2.33	54201.3	54.2013
2.507	57992.6	57.9926				2.088	53780	53.78				0.17	-2106.27	2.10627				2.13	-41844.5	41.8445		3.73	20079.8	20.0798	8.06	245.591		4.6	30189.8	30.1898				2.73	-37772.4	37.7724				4.85	-252471	252.471				2.33	50971.7	50.9717
2.507	57992.6	57.9926				2.088	53639.6	53.6396				0.17	-2387.1	2.3871				2.13	-41844.5	41.8445		3.73	20079.8	20.0798	8.06	245.45		4.6	30189.8	30.1898				2.73	-37772.4	37.7724				4.85	-256824	256.824				2.33	52516.3	52.5163
2.509	57290.5	57.2905				2.0895	53358.8	53.3588				0.17	-2106.27	2.10627				2.13	-41844.5	41.8445		3.74	20220.2	20.2202	8.06	245.45		4.6	30189.8	30.1898				2.73	-37912.8	37.9128				4.85	-257526	257.526				2.33	54341.7	54.3417
2.507	57290.5	57.2905				2.0911	53499.2	53.4992				0.17	-2106.27	2.10627				2.13	-41984.9	41.9849		3.74	20220.2	20.2202	8.05	245.31		4.6	30189.8	30.1898				2.73	-37912.8	37.9128				4.85	-258228	258.228				2.34	54201.3	54.2013
2.51	57430.9	57.4309				2.088	53499.2	53.4992				0.16	-2387.1	2.3871				2.13	-41984.9	41.9849		3.74	20079.8	20.0798	8.06	245.17		4.6	30049.4	30.0494				2.73	-37632	37.632				4.86	-260194	260.194				2.35	53639.6	53.6396
2.509	57430.9	57.4309				2.0895	53218.4	53.2184				0.17	-2808.36	2.80836				2.13	-41844.5	41.8445		3.73	19939.3	19.9393	8.06	245.45		4.6	30330.3	30.3303				2.73	-37772.4	37.7724				4.86	-261318	261.318				2.35	53358.8	53.3588
2.509	57290.5	57.2905				2.0911	53078	53.078				0.17	-3229.61	3.22961				2.13	-41844.5	41.8445		3.73	20079.8	20.0798	8.06	245.31		4.6	30330.3	30.3303				2.74	-37491.6	37.4916				4.87	-262581	262.581				2.36	53358.8	53.3588
2.51	57571.3	57.5713				2.0911	53218.4	53.2184				0.17	-4072.12	4.07212				2.13	-41844.5	41.8445		3.74	20079.8	20.0798	8.06	245.31		4.6	30049.4	30.0494				2.74	-37491.6	37.4916				4.88	-263564	263.564				2.36	53078	53.078
2.509	57711.8	57.7118				2.0911	52937.5	52.9375				0.17	-4212.54	4.21254				2.13	-41844.5	41.8445		3.74	20079.8	20.0798	8.06	245.31		4.6	30049.4	30.0494				2.73	-37491.6	37.4916				4.89	-264688	264.688				2.36	52937.5	52.9375
2.51	57571.3	57.5713				2.0926	53078	53.078				0.17	-4493.37	4.49337				2.13	-41844.5	41.8445		3.74	19798.9	19.7989	8.05	245.31		4.6	30049.4	30.0494				2.74	-37491.6	37.4916				4.9	-264688	264.688				2.36	53218.4	53.2184
2.51	57711.8	57.7118				2.0911	53218.4	53.2184				0.17	-4633.79	4.63379				2.13	-41984.9	41.9849		3.74	20079.8	20.0798	8.06	245.31		4.6	30049.4	30.0494				2.74	-37491.6	37.4916				4.91	-264969	264.969				2.36	52797.1	52.7971
2.509	57711.8	57.7118				2.0941	53218.4	53.2184				0.17	-4072.12	4.07212				2.13	-41844.5	41.8445		3.74	20079.8	20.0798	8.06	247.557		4.6	30049.4	30.0494				2.74	-37491.6	37.4916				4.92	-263845	263.845				2.36	52656.7	52.6567
2.512	57711.8	57.7118				2.0926	53358.8	53.3588				0.17	-3650.86	3.65086				2.13	-41704.1	41.7041		3.74	19939.3	19.9393	8.06	247.697		4.6	30049.4	30.0494				2.74	-37491.6	37.4916				4.92	-263143	263.143				2.36	52797.1	52.7971
2.509	57711.8	57.7118				2.0956	53499.2	53.4992				0.17	-3089.19	3.08919				2.13	-41844.5	41.8445		3.73	20079.8	20.0798	8.06	247.697		4.6	30049.4	30.0494				2.74	-38193.7	38.1937				4.92	-262581	262.581				2.36	52656.7	52.6567
2.507	58133	58.133				2.0956	53780	53.78				0.17	-3089.19	3.08919				2.14	-41844.5	41.8445		3.73	19939.3	19.9393	8.06	248.68		4.6	30189.8	30.1898				2.74	-38193.7	38.1937				4.93	-262020	262.02				2.36	52656.7	52.6567
2.51	57992.6	57.9926				2.0956	54060.9	54.0609				0.17	-2808.36	2.80836				2.13	-41984.9	41.9849		3.74	19939.3	19.9393	8.06	249.242		4.6	30189.8	30.1898				2.75	-40721.2	40.7212				4.93	-261739	261.739				2.36	52656.7	52.6567
2.51	58133	58.133				2.0987	53920.5	53.9205				0.17	-2387.1	2.3871				2.13	-41704.1	41.7041		3.73	20079.8	20.0798	8.06	250.365		4.6	29909	29.909				2.79	-41002	41.002				4.93	-261458	261.458				2.36	52516.3	52.5163
2.509	58133	58.133				2.0987	54201.3	54.2013				0.17	-2667.94	2.66794				2.13	-41844.5	41.8445		3.74	19939.3	19.9393	8.06	250.365		4.6	30189.8	30.1898				2.81	-40440.3	40.4403				4.93	-261037	261.037				2.36	52656.7	52.6567
2.51	58133	58.133				2.1002	54060.9	54.0609				0.17	-2667.94	2.66794				2.13	-41704.1	41.7041		3.74	19939.3	19.9393	8.06	251.629		4.6	30049.4	30.0494				2.82	-40019.1	40.0191				4.93	-260896	260.896				2.36	52375.9	52.3759
2.509	58273.4	58.2734				2.1002	54341.7	54.3417				0.17	-2527.52	2.52752				2.13	-41984.9	41.9849		3.73	19658.5	19.6585	8.06	253.595		4.6	30330.3	30.3303				2.82	-39878.7	39.8787				4.94	-260616	260.616				2.36	52375.9	52.3759
2.512	58273.4	58.2734				2.0987	54482.1	54.4821				0.17	-2387.1	2.3871				2.13	-41844.5	41.8445		3.74	19939.3	19.9393	8.06	253.595		4.6	30049.4	30.0494				2.82	-39878.7	39.8787				4.94	-260335	260.335				2.36	52516.3	52.5163
2.512	58554.3	58.5543				2.1017	54482.1	54.4821				0.17	-2246.69	2.24669				2.13	-41844.5	41.8445		3.73	19939.3	19.9393	8.06	251.629		4.6	30189.8	30.1898				2.83	-39597.8	39.5978				4.94	-260194	260.194				2.36	52375.9	52.3759
2.51	58694.7	58.6947				2.1002	54482.1	54.4821				0.17	-2387.1	2.3871				2.13	-41844.5	41.8445		3.74	19798.9	19.7989	8.07	254.297		4.6	30049.4	30.0494				2.83	-39738.3	39.7383				4.94	-259914	259.913				2.36	52235.4	52.2355
2.512	58694.7	58.6947				2.1002	54622.6	54.6226				0.17	-2667.94	2.66794				2.13	-41704.1	41.7041		3.73	19798.9	19.7989	8.07	256.122		4.6	30049.4	30.0494				2.83	-39597.8	39.5978				4.94	-260335	260.335				2.36	52375.9	52.3759
2.51	58554.3	58.5543				2.1002	54622.6	54.6226				0.17	-3510.45	3.51045				2.13	-41984.9	41.9849		3.74	19658.5	19.6585	8.07	256.543		4.6	30049.4	30.0494				2.83	-39738.3	39.7383				4.94	-260194	260.194				2.37	53499.2	53.4992
2.512	58554.3	58.5543				2.1032	54763	54.763				0.17	-4212.54	4.21254				2.13	-41844.5	41.8445		3.74	19658.5	19.6585	8.07	256.122		4.61	30189.8	30.1898				2.83	-39738.3	39.7383				4.94	-263986	263.986				2.37	52516.3	52.5163
2.51	58273.4	58.2734				2.1047	54903.4	54.9034				0.17	-4633.79	4.63379				2.13	-41844.5	41.8445		3.74	19798.9	19.7989	8.07	255.841		4.6	30049.4	30.0494				2.83	-39317	39.317				4.95	-266794	266.794				2.37	52516.3	52.5163
2.509	57992.6	57.9926				2.1063	54903.4	54.9034				0.17	-4633.79	4.63379				2.13	-41844.5	41.8445		3.73	19518.1	19.5181	8.07	257.246		4.6	30049.4	30.0494				2.83	-39597.8	39.5978				4.95	-266232	266.232				2.37	54763	54.763
2.51	57852.2	57.8522				2.1078	55043.8	55.0438				0.17	-4352.95	4.35295				2.13	-41984.9	41.9849		3.73	19658.5	19.6585	8.08	258.931		4.61	30189.8	30.1898				2.83	-39176.6	39.1766				4.95	-268058	268.058				2.38	55745.9	55.7459
2.51	57711.8	57.7118				2.1108	55324.6	55.3246				0.17	-4072.12	4.07212				2.13	-41844.5	41.8445		3.74	19658.5	19.6585	8.08	258.228		4.6	30049.4	30.0494				2.83	-39597.8	39.5978				4.96	-269602	269.602				2.39	55184.2	55.1842
2.51	57711.8	57.7118				2.1139	55605.5	55.6055				0.17	-3370.03	3.37003				2.13	-41704.1	41.7041		3.74	19518.1	19.5181	8.08	256.824		4.6	29909	29.909				2.83	-39036.2	39.0362				4.96	-270726	270.726				2.39	54622.6	54.6226
2.509	57852.2	57.8522				2.1123	55745.9	55.7459				0.17	-3229.61	3.22961				2.13	-41844.5	41.8445		3.74	19658.5	19.6585	8.08	259.352		4.6	30189.8	30.1898				2.83	-39317	39.317				4.97	-272130	272.13				2.4	54482.1	54.4821
2.509	57852.2	57.8522				2.1154	55745.9	55.7459				0.17	-2948.78	2.94878				2.14	-41844.5	41.8445		3.74	19658.5	19.6585	8.09	259.211		4.6	29909	29.909				2.83	-39176.6	39.1766				4.98	-273253	273.253				2.4	54341.7	54.3417
2.509	57852.2	57.8522				2.1154	55745.9	55.7459				0.17	-2808.36	2.80836				2.13	-41844.5	41.8445		3.74	19798.9	19.7989	8.09	259.773		4.61	29909	29.909				2.83	-39176.6	39.1766				4.99	-274096	274.096				2.4	54201.3	54.2013
2.507	57711.8	57.7118				2.1154	55886.3	55.8863				0.17	-2387.1	2.3871				2.13	-41704.1	41.7041		3.73	19518.1	19.5181	8.09	259.773		4.61	30049.4	30.0494				2.83	-39176.6	39.1766				5	-275219	275.219				2.4	54201.3	54.2013
2.507	57992.6	57.9926				2.1199	55886.3	55.8863				0.17	-2387.1	2.3871				2.13	-41984.9	41.9849		3.73	19518.1	19.5181	8.09	260.756		4.6	30189.8	30.1898				2.83	-39176.6	39.1766				5.01	-275921	275.921				2.41	54060.9	54.0609
2.507	57852.2	57.8522				2.1184	55886.3	55.8863				0.17	-2387.1	2.3871				2.14	-41844.5	41.8445		3.74	19658.5	19.6585	8.09	261.177		4.6	30189.8	30.1898				2.83	-39176.6	39.1766				5.02	-274798	274.798				2.41	53920.5	53.9205
2.509	57711.8	57.7118				2.1199	55886.3	55.8863				0.17	-2106.27	2.10627				2.13	-41844.5	41.8445		3.73	19518.1	19.5181	8.1	261.599		4.6	30049.4	30.0494				2.83	-39317	39.317				5.03	-273674	273.674				2.41	53780.1	53.7801
2.509	57992.6	57.9926				2.1215	55886.3	55.8863				0.17	-2246.69	2.24669				2.13	-41563.7	41.5637		3.74	19658.5	19.6585	8.1	261.458		4.61	30189.8	30.1898				2.84	-39036.2	39.0362				5.03	-273113	273.113				2.41	53639.6	53.6396
2.509	57852.2	57.8522				2.1245	56026.7	56.0267				0.17	-2246.69	2.24669				2.13	-41844.5	41.8445		3.73	19518.1	19.5181	8.1	260.896		4.61	30330.3	30.3303				2.83	-39738.3	39.7383				5.03	-272551	272.551				2.41	53639.6	53.6396
2.509	57852.2	57.8522				2.126	56026.7	56.0267				0.17	-2246.69	2.24669				2.13	-41844.5	41.8445		3.73	19658.5	19.6585	8.11	259.913		4.61	30049.4	30.0494				2.84	-39176.6	39.1766				5.04	-272130	272.13				2.41	53639.6	53.6396
2.509	57711.8	57.7118				2.1245	55886.3	55.8863				0.17	-1965.85	1.96585				2.13	-41844.5	41.8445		3.73	19377.7	19.3777	8.11	261.318		4.6	30189.8	30.1898				2.84	-41984.9	41.9849				5.04	-271849	271.849				2.41	53639.6	53.6396
2.509	57992.6	57.9926				2.126	56026.7	56.0267				0.17	-2106.27	2.10627				2.13	-41563.7	41.5637		3.73	19377.7	19.3777	8.11	262.02		4.61	30049.4	30.0494				2.88	-43108.3	43.1083				5.04	-271428	271.428				2.41	53639.6	53.6396
2.509	58413.8	58.4138				2.1275	55745.9	55.7459				0.17	-1965.85	1.96585				2.13	-41844.5	41.8445		3.74	19518.1	19.5181	8.11	262.581		4.61	30049.4	30.0494				2.9	-42406.2	42.4062				5.04	-271147	271.147				2.41	53499.2	53.4992
2.509	58835.1	58.8351				2.1306	56026.7	56.0267				0.17	-2106.27	2.10627				2.13	-41704.1	41.7041		3.73	19658.5	19.6585	8.12	263.143		4.61	30049.4	30.0494				2.9	-42125.4	42.1254				5.04	-270726	270.726				2.41	53358.8	53.3588
2.51	58413.8	58.4138				2.1291	55886.3	55.8863				0.17	-2246.69	2.24669				2.13	-41844.5	41.8445		3.73	19237.2	19.2372	8.12	264.547		4.61	30189.8	30.1898				2.91	-41844.5	41.8445				5.05	-270445	270.445				2.41	53218.4	53.2184
2.509	58133	58.133				2.1291	55745.9	55.7459				0.17	-2106.27	2.10627				2.13	-41844.5	41.8445		3.74	19237.2	19.2372	8.13	265.39		4.61	30189.8	30.1898				2.91	-41984.9	41.9849				5.05	-270445	270.445				2.41	53358.8	53.3588
2.512	58413.8	58.4138				2.1291	55886.3	55.8863				0.17	-2106.27	2.10627				2.13	-41984.9	41.9849		3.74	19377.7	19.3777	8.12	263.986		4.61	30189.8	30.1898				2.91	-41704.1	41.7041				5.05	-270164	270.164				2.41	53639.6	53.6396
2.51	58694.7	58.6947				2.1321	55745.9	55.7459				0.17	-2106.27	2.10627				2.13	-41844.5	41.8445		3.74	19377.7	19.3777	8.13	263.424		4.61	30330.3	30.3303				2.91	-41704.1	41.7041				5.05	-269883	269.883				2.41	53358.8	53.3588
2.51	58835.1	58.8351				2.1336	55886.3	55.8863				0.17	-2106.27	2.10627				2.13	-41844.5	41.8445		3.73	19096.8	19.0968	8.13	263.284		4.61	29909	29.909				2.92	-41423.3	41.4233				5.05	-269322	269.322				2.41	52937.5	52.9375
2.507	58835.1	58.8351				2.1351	55886.3	55.8863				0.17	-2106.27	2.10627				2.13	-41844.5	41.8445		3.74	19096.8	19.0968	8.14	263.986		4.61	30049.4	30.0494				2.91	-41563.7	41.5637				5.05	-269883	269.883				2.41	53499.2	53.4992
2.509	59115.9	59.1159				2.1321	56026.7	56.0267				0.17	-1965.85	1.96585				2.13	-41844.5	41.8445		3.73	19518.1	19.5181	8.14	265.249		4.61	30189.8	30.1898				2.91	-41563.7	41.5637				5.05	-273955	273.955				2.42	55324.7	55.3246
2.509	59396.8	59.3968				2.1367	56026.7	56.0267				0.17	-1965.85	1.96585				2.13	-41844.5	41.8445		3.74	19237.2	19.2372	8.15	264.969		4.61	30049.4	30.0494				2.91	-41563.7	41.5637				5.06	-277044	277.044				2.42	56728.8	56.7288
2.507	59256.3	59.2563				2.1367	55886.3	55.8863				0.17	-1825.43	1.82543				2.13	-41563.7	41.5637		3.73	19237.2	19.2372	8.15	266.092		4.61	30189.8	30.1898				2.92	-41423.3	41.4233				5.06	-276342	276.342				2.43	56026.7	56.0267
2.51	59396.8	59.3968				2.1367	56026.7	56.0267				0.17	-2387.1	2.3871				2.13	-41844.5	41.8445		3.73	19237.2	19.2372	8.15	265.951		4.61	30049.4	30.0494				2.92	-41142.4	41.1424				5.07	-278168	278.168				2.44	55465.1	55.4651
2.51	59537.2	59.5372				2.1367	56026.7	56.0267				0.17	-2948.78	2.94878				2.13	-41844.5	41.8445		3.73	19237.2	19.2372	8.16	267.075		4.61	30330.3	30.3303				2.92	-41282.9	41.2829				5.07	-279572	279.572				2.44	55324.7	55.3246
2.51	59677.6	59.6776				2.1367	56026.7	56.0267				0.17	-3650.86	3.65086				2.13	-41984.9	41.9849		3.74	19096.8	19.0968	8.16	266.654		4.61	30189.8	30.1898				2.92	-41423.3	41.4233				5.08	-280695	280.695				2.44	55324.7	55.3246
2.507	59537.2	59.5372				2.1397	56167.2	56.1672				0.17	-4352.95	4.35295				2.13	-41984.9	41.9849		3.74	19096.8	19.0968	8.16	266.513		4.61	30330.3	30.3303				2.92	-41423.3	41.4233				5.08	-281959	281.959				2.45	55324.7	55.3246
2.507	59677.6	59.6776				2.1397	56167.2	56.1672				0.17	-4072.12	4.07212				2.13	-41704.1	41.7041		3.74	19237.2	19.2372	8.17	268.058		4.61	30189.8	30.1898				2.92	-41142.4	41.1424				5.1	-283082	283.082				2.45	55184.2	55.1842
2.51	59537.2	59.5372				2.1397	56307.6	56.3076				0.17	-4352.95	4.35295				2.13	-41844.5	41.8445		3.73	19237.2	19.2372	8.17	267.075		4.61	30049.4	30.0494				2.92	-41282.9	41.2829				5.11	-284206	284.206				2.44	54763	54.763
2.507	59396.8	59.3968				2.1397	56167.2	56.1672				0.17	-4072.12	4.07212				2.13	-41984.9	41.9849		3.73	19096.8	19.0968	8.17	266.092		4.61	30330.3	30.3303				2.92	-41142.4	41.1424				5.12	-285189	285.189				2.45	54903.4	54.9034
2.507	59396.8	59.3968				2.1427	56307.6	56.3076				0.17	-3650.86	3.65086				2.13	-41704.1	41.7041		3.73	19237.2	19.2372	8.18	266.934		4.61	30189.8	30.1898				2.92	-41282.9	41.2829				5.12	-286031	286.031				2.45	54763	54.763
2.509	58835.1	58.8351				2.1427	56307.6	56.3076				0.17	-3089.19	3.08919				2.13	-41844.5	41.8445		3.73	19096.8	19.0968	8.18	268.058		4.61	30049.4	30.0494				2.92	-41142.4	41.1424				5.13	-284487	284.487				2.45	54763	54.763
2.51	58835.1	58.8351				2.1427	56167.2	56.1672				0.17	-2948.78	2.94878				2.14	-41984.9	41.9849		3.74	19237.2	19.2372	8.18	268.198		4.61	30189.8	30.1898				2.92	-41282.9	41.2829				5.14	-283644	283.644				2.45	54482.1	54.4821
2.51	58694.7	58.6947				2.1458	56307.6	56.3076				0.17	-2667.94	2.66794				2.13	-41844.5	41.8445		3.73	18816	18.816	8.18	267.075		4.61	30049.4	30.0494				2.92	-41002	41.002				5.14	-283082	283.082				2.45	54622.6	54.6226
2.509	58694.7	58.6947				2.1443	56448	56.448				0.17	-2667.94	2.66794				2.13	-41984.9	41.9849		3.74	18956.4	18.9564	8.18	267.215		4.61	30189.8	30.1898				2.92	-41142.4	41.1424				5.14	-282521	282.521				2.45	54482.1	54.4821
2.51	58975.5	58.9755				2.1458	56307.6	56.3076				0.17	-2667.94	2.66794				2.14	-41844.5	41.8445		3.74	19096.8	19.0968	8.19	267.917		4.61	30189.8	30.1898				2.92	-41142.4	41.1424				5.14	-282100	282.1				2.45	54622.6	54.6226
2.51	58694.7	58.6947				2.1473	56448	56.448				0.17	-2246.69	2.24669				2.13	-41984.9	41.9849		3.73	19096.8	19.0968	8.19	268.479		4.61	30330.3	30.3303				2.92	-41002	41.002				5.15	-281538	281.538				2.45	54763	54.763
2.51	58694.7	58.6947				2.1473	56307.6	56.3076				0.17	-2387.1	2.3871				2.13	-41984.9	41.9849		3.74	18956.4	18.9564	8.19	270.024		4.61	30330.3	30.3303				2.92	-40861.6	40.8616				5.15	-281397	281.397				2.45	54201.3	54.2013
[truncated: 16,659 more rows]
[truncated: 90 more columns]

## Sheet: Sheet2
Name	Cable	Cable Diameter (mm)	Barrel Length (mm)	Barrel Diameter (mm)
[truncated: 3 more rows]
